# Supplementary material for: Replicative transposition contributes to the evolution and dissemination of KPC-2-producing plasmid in Enterobacterales
Source: Emerg Microbes Infect. 2021 Dec 21;11(1):113–22. doi: 10.1080/22221751.2021.2013105 (PMC8725868; doi:10.1080/22221751.2021.2013105)
Supplement: Supplemental Material [file TEMI_A_2013105_SM4233.xlsx]

## Sheet: Dataset S1
Dataset S1. 161 CRE isolates colleced in this study
Isolate number	Species	MLST	IncFII screen	KPC-2 gene screen	Imipenem MICa	Ertapenem MIC
JS179	Klebsiella pneumoniae	ST423	negative	positive	≥16	≥8
JS180	Klebsiella pneumoniae	ST423	negative	positive	≥16	≥8
JS181	Klebsiella pneumoniae	ST423	negative	positive	≥16	≥8
JS182	Klebsiella pneumoniae	ST423	negative	positive	≥16	≥8
JS183	Klebsiella pneumoniae	ST423	negative	positive	≥16	≥8
JS184	Klebsiella pneumoniae	ST65	positive	positive	4	≥8
JS185	Klebsiella pneumoniae	ST977	positive	positive	4	≥8
JS186	Klebsiella pneumoniae	ST11	positive	positive	8	≥8
JS187	Klebsiella pneumoniae	ST11	positive	positive	≥16	≥8
JS188	Klebsiella pneumoniae	ST65	negative	positive	≥16	≥8
JS189	Klebsiella pneumoniae	ST11	positive	positive	≥16	≥8
JS190	Klebsiella pneumoniae	ST11	positive	positive	≥16	≥8
JS191	Klebsiella pneumoniae	ST11	positive	positive	≥16	≥8
JS192	Klebsiella pneumoniae	ST11	positive	positive	≥16	≥8
JS193	Klebsiella pneumoniae	ST11	positive	positive	≥16	≥8
JS194	Klebsiella pneumoniae	ST11	positive	positive	≥16	≥8
JS195	Klebsiella pneumoniae	ST11	positive	positive	≥16	≥8
JS196	Klebsiella pneumoniae	ST11	positive	positive	≥16	≥8
JS197	Klebsiella pneumoniae	ST11	positive	positive	≥16	≥8
JS198	Klebsiella pneumoniae	ST11	positive	positive	≥16	≥8
JS199	Klebsiella pneumoniae	ST11	positive	positive	≥16	≥8
JS200	Klebsiella pneumoniae	ST11	positive	positive	≥16	≥8
JS201	Klebsiella pneumoniae	ST11	positive	positive	≥16	≥8
JS202	Klebsiella pneumoniae	ST11	positive	positive	≥16	≥8
JS203	Klebsiella pneumoniae	ST11	positive	positive	≥16	≥8
JS204	Klebsiella pneumoniae	ST11	positive	positive	≥16	≥8
JS205	Klebsiella pneumoniae	ST11	positive	positive	≥16	≥8
JS206	Klebsiella pneumoniae	ST11	positive	positive	≥16	≥8
JS207	Klebsiella pneumoniae	ST11	positive	positive	≥16	≥8
JS208	Klebsiella pneumoniae	ST11	positive	positive	8	≥8
JS209	Klebsiella pneumoniae	ST11	positive	positive	≥16	≥8
JS210	Klebsiella pneumoniae	ST11	positive	positive	4	≥8
JS211	Klebsiella pneumoniae	ST11	positive	positive	≥16	≥8
JS212	Klebsiella pneumoniae	ST11	positive	positive	≥16	≥8
JS213	Klebsiella pneumoniae	ST11	positive	positive	8	≥8
JS214	Klebsiella pneumoniae	ST11	positive	positive	≥16	≥8
JS215	Klebsiella pneumoniae	ST11	positive	positive	≥16	≥8
JS216	Klebsiella pneumoniae	ST11	positive	positive	≥16	≥8
JS217	Klebsiella pneumoniae	ST11	positive	positive	≥16	≥8
JS218	Escherichia coli	ST457	negative	positive	4	≥8
JS219	Escherichia coli	ST131	positive	positive	8	≥8
JS220	Escherichia coli	ST1301	negative	positive	8	≥8
JS221	Escherichia coli	ST69	negative	positive	8	≥8
JS222	Escherichia coli	ST69	positive	positive	4	≥8
JS223	Escherichia coli	ST69	positive	positive	4	≥8
JS224	Escherichia coli	ST69	positive	positive	8	≥8
JS225	Escherichia coli	ST46	negative	positive	8	≥8
JS226	Escherichia coli	ST131	positive	positive	4	≥8
JS227	Escherichia coli	ST131	positive	positive	8	≥8
JS228	Escherichia coli	ST131	positive	positive	8	≥8
JS229	Escherichia coli	ST131	positive	positive	4	4
JS230	Escherichia coli	ST131	positive	positive	8	≥8
JS231	Escherichia coli	ST131	positive	positive	4	≥8
JS232	Escherichia coli	ST58	positive	positive	4	≥8
JS233	Klebsiella aerogenes	ST73	positive	positive	4	4
JS234	Klebsiella aerogenes	ST73	negative	positive	8	4
JS235	Klebsiella aerogenes	ST73	positive	positive	8	4
JS236	Klebsiella aerogenes	ST161	negative	positive	≥16	≥8
JS237	Klebsiella aerogenes	ST73	positive	positive	8	4
JS238	Klebsiella aerogenes	ST4	negative	positive	8	≥8
JS239	Klebsiella aerogenes	ST73	positive	positive	8	4
JS240	Klebsiella aerogenes	ST4	positive	positive	8	≥8
JS241	Klebsiella aerogenes	ST161	positive	positive	4	4
JS242	Klebsiella aerogenes	ST73	positive	positive	≥16	4
JS243	Klebsiella aerogenes	ST73	negative	positive	≥16	4
JS244	Klebsiella aerogenes	ST161	positive	positive	4	≥8
JS245	Enterobacter cloacae	NDb	positive	positive	≥16	≥8
JS246	Klebsiella oxytoca	ND	negative	positive	8	≥8
JS247	Klebsiella oxytoca	ND	positive	positive	4	4
JS248	Klebsiella oxytoca	ND	negative	positive	4	4
JS249	Citrobacter freundii	ST85	negative	positive	4	4
JS250	Citrobacter amalonaticus	ND	negative	positive	4	4
JS251	Citrobacter freundii	ST655	negative	positive	≥16	≥8
JS252	Citrobacter freundii	ST85	negative	positive	4	4
JS253	Citrobacter braakii	ND	negative	positive	≥16	4
JS254	Citrobacter freundii	ST112	negative	positive	4	≥8
JS255	Citrobacter freundii	ST112	negative	positive	4	≥8
JS256	Citrobacter freundii	ST112	negative	positive	≥16	≥8
JS257	Citrobacter freundii	ST112	negative	positive	4	≥8
JS258	Citrobacter freundii	ST112	negative	positive	≥16	≥8
JS259	Citrobacter freundii	ST112	negative	positive	4	≥8
JS260	Citrobacter freundii	ST112	negative	positive	≥16	≥8
JS261	Citrobacter freundii	ST112	negative	positive	≥16	≥8
JS262	Citrobacter freundii	ST112	negative	positive	≥16	≥8
JS263	Citrobacter freundii	ST112	negative	positive	≥16	≥8
JS264	Citrobacter freundii	ST112	negative	positive	8	≥8
JS265	Citrobacter freundii	ST150	negative	positive	8	≥8
JS266	Citrobacter amalonaticus	ND	negative	positive	≥16	≥8
JS267	Klebsiella pneumoniae	ST11	positive	positive	≥16	≥8
JS268	Klebsiella pneumoniae	ST11	positive	positive	≥16	≥8
JS269	Klebsiella pneumoniae	ST11	positive	positive	≥16	≥8
JS270	Klebsiella pneumoniae	ST11	positive	positive	≥16	≥8
JS271	Klebsiella pneumoniae	ST11	positive	positive	≥16	≥8
JS272	Klebsiella pneumoniae	ST11	positive	positive	≥16	≥8
JS273	Klebsiella pneumoniae	ST11	positive	positive	≥16	≥8
JS274	Klebsiella pneumoniae	ST11	negative	positive	≥16	≥8
JS275	Klebsiella pneumoniae	ST11	positive	positive	≥16	≥8
JS276	Klebsiella pneumoniae	ST11	positive	positive	≥16	≥8
JS277	Klebsiella pneumoniae	ST11	positive	positive	≥16	≥8
JS278	Klebsiella pneumoniae	ST11	positive	positive	≥16	≥8
JS279	Klebsiella pneumoniae	ST11	negative	positive	≥16	≥8
JS280	Klebsiella pneumoniae	ST11	positive	positive	≥16	≥8
JS281	Klebsiella pneumoniae	ST11	positive	positive	≥16	≥8
JS282	Klebsiella pneumoniae	ST11	positive	positive	≥16	≥8
JS283	Klebsiella pneumoniae	ST11	positive	positive	≥16	≥8
JS284	Klebsiella pneumoniae	ST11	positive	positive	≥16	≥8
JS285	Klebsiella pneumoniae	ST11	positive	positive	≥16	≥8
JS286	Klebsiella pneumoniae	ST11	positive	positive	≥16	≥8
JS287	Klebsiella pneumoniae	ST11	positive	positive	≥16	≥8
JS288	Klebsiella pneumoniae	ST11	positive	positive	≥16	≥8
JS289	Klebsiella pneumoniae	ST11	positive	positive	≥16	≥8
JS290	Klebsiella pneumoniae	ST11	positive	positive	≥16	≥8
JS291	Klebsiella pneumoniae	ST11	positive	positive	≥16	≥8
JS292	Klebsiella pneumoniae	ST11	positive	positive	≥16	≥8
JS293	Klebsiella pneumoniae	ST11	negative	positive	≥16	≥8
JS294	Klebsiella pneumoniae	ST11	positive	positive	≥16	≥8
JS295	Klebsiella pneumoniae	ST11	positive	positive	≥16	≥8
JS296	Klebsiella pneumoniae	ST11	positive	positive	≥16	≥8
JS297	Klebsiella pneumoniae	ST11	positive	positive	≥16	≥8
JS298	Klebsiella pneumoniae	ST11	positive	positive	≥16	≥8
JS299	Klebsiella pneumoniae	ST11	negative	positive	≥16	≥8
JS300	Klebsiella pneumoniae	ST11	positive	positive	≥16	≥8
JS301	Klebsiella pneumoniae	ST11	positive	positive	≥16	≥8
JS302	Klebsiella pneumoniae	ST11	positive	positive	≥16	≥8
JS303	Klebsiella pneumoniae	ST11	positive	positive	≥16	≥8
JS304	Klebsiella pneumoniae	ST11	positive	positive	≥16	≥8
JS305	Klebsiella pneumoniae	ST11	positive	positive	≥16	≥8
JS306	Klebsiella pneumoniae	ST11	positive	positive	≥16	≥8
JS307	Klebsiella pneumoniae	ST11	positive	positive	≥16	≥8
JS308	Klebsiella pneumoniae	ST11	positive	positive	≥16	≥8
JS309	Klebsiella pneumoniae	ST11	positive	positive	≥16	≥8
JS310	Klebsiella pneumoniae	ST11	negative	positive	≥16	≥8
JS311	Klebsiella pneumoniae	ST11	positive	positive	≥16	≥8
JS312	Klebsiella pneumoniae	ST11	positive	positive	≥16	≥8
JS313	Klebsiella pneumoniae	ST11	positive	positive	≥16	≥8
JS314	Klebsiella pneumoniae	ST11	positive	positive	≥16	≥8
JS315	Klebsiella pneumoniae	ST11	positive	positive	≥16	≥8
JS316	Klebsiella pneumoniae	ST11	positive	positive	≥16	≥8
JS317	Klebsiella pneumoniae	ST11	positive	positive	≥16	≥8
JS318	Klebsiella pneumoniae	ST11	positive	positive	≥16	≥8
JS319	Klebsiella pneumoniae	ST11	positive	positive	≥16	≥8
JS320	Klebsiella pneumoniae	ST11	positive	positive	≥16	≥8
JS321	Klebsiella pneumoniae	ST11	positive	positive	≥16	≥8
JS322	Klebsiella pneumoniae	ST11	positive	positive	≥16	≥8
JS323	Klebsiella pneumoniae	ST11	positive	positive	≥16	≥8
JS324	Klebsiella pneumoniae	ST11	positive	positive	≥16	≥8
JS325	Klebsiella pneumoniae	ST11	positive	positive	≥16	≥8
JS326	Klebsiella pneumoniae	ST11	positive	positive	≥16	≥8
JS327	Klebsiella pneumoniae	ST11	positive	positive	≥16	≥8
JS328	Klebsiella pneumoniae	ST11	negative	positive	≥16	≥8
JS329	Klebsiella pneumoniae	ST11	positive	positive	≥16	≥8
JS330	Klebsiella pneumoniae	ST11	positive	positive	≥16	≥8
JS331	Klebsiella pneumoniae	ST11	positive	positive	≥16	≥8
JS332	Klebsiella pneumoniae	ST11	positive	positive	≥16	≥8
JS333	Klebsiella pneumoniae	ST11	positive	positive	≥16	≥8
JS334	Klebsiella pneumoniae	ST11	positive	positive	≥16	≥8
JS335	Klebsiella pneumoniae	ST11	positive	positive	≥16	≥8
JS336	Klebsiella pneumoniae	ST11	negative	positive	≥16	≥8
JS337	Klebsiella pneumoniae	ST11	positive	positive	≥16	≥8
JS338	Klebsiella pneumoniae	ST11	negative	positive	≥16	≥8
JS339	Klebsiella pneumoniae	ST11	negative	positive	≥16	≥8
aMIC, minimum inhibitory concentration
bND, not determined

## Sheet: Dataset S2
Dataset S2. 112 CS-KP isolates colleced in this study
Isolate Number	Species	MLST	IncFII screen	KPC-2 gene screen	Imipenem MICa	Ertapenem MIC
1	Klebsiella pneumoniae	ST218	positive	negative	≤1	≤0.5
2	Klebsiella pneumoniae	ST690	negative	negative	≤1	≤0.5
3	Klebsiella pneumoniae	ST65	negative	negative	≤1	≤0.5
4	Klebsiella pneumoniae	ST23	negative	negative	≤1	≤0.5
5	Klebsiella pneumoniae	ST11	negative	negative	≤1	≤0.5
6	Klebsiella pneumoniae	ST23	positive	negative	≤1	≤0.5
7	Klebsiella pneumoniae	ST86	negative	negative	≤1	≤0.5
8	Klebsiella pneumoniae	ST65	negative	negative	≤1	≤0.5
9	Klebsiella pneumoniae	ST1	positive	negative	≤1	≤0.5
10	Klebsiella pneumoniae	ST17	positive	negative	≤1	≤0.5
11	Klebsiella pneumoniae	ST17	positive	negative	≤1	≤0.5
12	Klebsiella pneumoniae	ST23	negative	negative	≤1	≤0.5
13	Klebsiella pneumoniae	ST29	negative	negative	≤1	≤0.5
14	Klebsiella pneumoniae	ST39	negative	negative	≤1	≤0.5
15	Klebsiella pneumoniae	ST11	positive	negative	≤1	≤0.5
16	Klebsiella pneumoniae	ST20	negative	negative	≤1	≤0.5
17	Klebsiella pneumoniae	ST147	negative	negative	≤1	≤0.5
18	Klebsiella pneumoniae	ST65	negative	negative	≤1	≤0.5
19	Klebsiella pneumoniae	ST14	positive	negative	≤1	≤0.5
20	Klebsiella pneumoniae	ST793	negative	negative	≤1	≤0.5
21	Klebsiella pneumoniae	ST14	positive	negative	≤1	≤0.5
22	Klebsiella pneumoniae	ST14	positive	negative	≤1	≤0.5
23	Klebsiella pneumoniae	ST686	positive	negative	≤1	≤0.5
24	Klebsiella pneumoniae	ST1938	negative	negative	≤1	≤0.5
25	Klebsiella pneumoniae	ST1933	positive	negative	≤1	≤0.5
26	Klebsiella pneumoniae	ST660	negative	negative	≤1	≤0.5
27	Klebsiella pneumoniae	ST1419	negative	negative	≤1	≤0.5
28	Klebsiella pneumoniae	ST101	positive	negative	≤1	≤0.5
29	Klebsiella pneumoniae	ST872	positive	negative	≤1	≤0.5
30	Klebsiella pneumoniae	ST23	positive	negative	≤1	≤0.5
31	Klebsiella pneumoniae	ST37	negative	negative	≤1	≤0.5
32	Klebsiella pneumoniae	ST29	negative	negative	≤1	≤0.5
33	Klebsiella pneumoniae	ST1934	negative	negative	≤1	≤0.5
34	Klebsiella pneumoniae	ST23	negative	negative	≤1	≤0.5
35	Klebsiella pneumoniae	ST152	positive	negative	≤1	≤0.5
36	Klebsiella pneumoniae	ST23	negative	negative	≤1	≤0.5
37	Klebsiella pneumoniae	ST20	positive	negative	≤1	≤0.5
38	Klebsiella pneumoniae	ST29	negative	negative	≤1	≤0.5
39	Klebsiella pneumoniae	ST23	negative	negative	≤1	≤0.5
40	Klebsiella pneumoniae	ST1938	negative	negative	≤1	≤0.5
41	Klebsiella pneumoniae	ST494	positive	negative	≤1	≤0.5
42	Klebsiella pneumoniae	ST23	negative	negative	≤1	≤0.5
43	Klebsiella pneumoniae	ST309	positive	negative	≤1	≤0.5
44	Klebsiella pneumoniae	ST309	positive	negative	≤1	≤0.5
45	Klebsiella pneumoniae	ST218	negative	negative	≤1	≤0.5
46	Klebsiella pneumoniae	ST690	negative	negative	≤1	≤0.5
47	Klebsiella pneumoniae	ST626	negative	negative	≤1	≤0.5
48	Klebsiella pneumoniae	ST592	negative	negative	≤1	≤0.5
49	Klebsiella pneumoniae	ST461	positive	negative	≤1	≤0.5
50	Klebsiella pneumoniae	ST23	negative	negative	≤1	≤0.5
51	Klebsiella pneumoniae	ST37	positive	negative	≤1	≤0.5
52	Klebsiella pneumoniae	ST15	positive	negative	≤1	≤0.5
53	Klebsiella pneumoniae	ST29	positive	negative	≤1	≤0.5
54	Klebsiella pneumoniae	ST23	negative	negative	≤1	≤0.5
55	Klebsiella pneumoniae	ST17	positive	negative	≤1	≤0.5
56	Klebsiella pneumoniae	ST1939	positive	negative	≤1	≤0.5
57	Klebsiella pneumoniae	ST494	positive	negative	≤1	≤0.5
58	Klebsiella pneumoniae	ST494	positive	negative	≤1	≤0.5
59	Klebsiella pneumoniae	ST36	positive	negative	≤1	≤0.5
60	Klebsiella pneumoniae	ST1940	negative	negative	≤1	≤0.5
61	Klebsiella pneumoniae	ST35	negative	negative	≤1	≤0.5
62	Klebsiella pneumoniae	ST39	negative	negative	≤1	≤0.5
63	Klebsiella pneumoniae	ST261	positive	negative	≤1	≤0.5
64	Klebsiella pneumoniae	ST655	negative	negative	≤1	≤0.5
65	Klebsiella pneumoniae	ST20	negative	negative	≤1	≤0.5
66	Klebsiella pneumoniae	ST11	positive	negative	≤1	≤0.5
67	Klebsiella pneumoniae	ST11	negative	negative	≤1	≤0.5
68	Klebsiella pneumoniae	ST15	positive	negative	≤1	≤0.5
69	Klebsiella pneumoniae	ST494	positive	negative	≤1	≤0.5
70	Klebsiella pneumoniae	ST101	positive	negative	≤1	≤0.5
71	Klebsiella pneumoniae	ST494	positive	negative	≤1	≤0.5
72	Klebsiella pneumoniae	ST23	negative	negative	≤1	≤0.5
73	Klebsiella pneumoniae	ST86	negative	negative	≤1	≤0.5
74	Klebsiella pneumoniae	ST134	positive	negative	≤1	≤0.5
75	Klebsiella pneumoniae	ST1935	negative	negative	≤1	≤0.5
76	Klebsiella pneumoniae	ST36	negative	negative	≤1	≤0.5
77	Klebsiella pneumoniae	ST36	negative	negative	≤1	≤0.5
78	Klebsiella pneumoniae	ST36	negative	negative	≤1	≤0.5
79	Klebsiella pneumoniae	ST1936	negative	negative	≤1	≤0.5
80	Klebsiella pneumoniae	ST101	positive	negative	≤1	≤0.5
81	Klebsiella pneumoniae	ST	negative	negative	≤1	≤0.5
82	Klebsiella pneumoniae	ST1937	positive	negative	≤1	≤0.5
83	Klebsiella pneumoniae	ST1764	negative	negative	≤1	≤0.5
84	Klebsiella pneumoniae	ST43	positive	negative	≤1	≤0.5
85	Klebsiella pneumoniae	ST1770	negative	negative	≤1	≤0.5
86	Klebsiella pneumoniae	ST39	positive	negative	≤1	≤0.5
87	Klebsiella pneumoniae	ST188	negative	negative	≤1	≤0.5
88	Klebsiella pneumoniae	ST35	positive	negative	≤1	≤0.5
89	Klebsiella pneumoniae	ST1031	positive	negative	≤1	≤0.5
90	Klebsiella pneumoniae	ST881	positive	negative	≤1	≤0.5
91	Klebsiella pneumoniae	ST881	positive	negative	≤1	≤0.5
92	Klebsiella pneumoniae	ST29	positive	negative	≤1	≤0.5
93	Klebsiella pneumoniae	ST29	positive	negative	≤1	≤0.5
94	Klebsiella pneumoniae	ST86	negative	negative	≤1	≤0.5
95	Klebsiella pneumoniae	ST37	negative	negative	≤1	≤0.5
96	Klebsiella pneumoniae	ST35	positive	negative	≤1	≤0.5
97	Klebsiella pneumoniae	ST29	positive	negative	≤1	≤0.5
98	Klebsiella pneumoniae	ST29	positive	negative	≤1	≤0.5
99	Klebsiella pneumoniae	ST1914	positive	negative	≤1	≤0.5
100	Klebsiella pneumoniae	ST494	negative	negative	≤1	≤0.5
101	Klebsiella pneumoniae	ST152	negative	negative	≤1	≤0.5
102	Klebsiella pneumoniae	ST1419	negative	negative	≤1	≤0.5
103	Klebsiella pneumoniae	ST455	negative	negative	≤1	≤0.5
104	Klebsiella pneumoniae	ST1419	negative	negative	≤1	≤0.5
105	Klebsiella pneumoniae	ST23	negative	negative	≤1	≤0.5
106	Klebsiella pneumoniae	ST1326	positive	negative	≤1	1
107	Klebsiella pneumoniae	ST896	positive	negative	≤1	≤0.5
108	Klebsiella pneumoniae	ST584	positive	negative	≤1	≤0.5
109	Klebsiella pneumoniae	ST23	negative	negative	≤1	≤0.5
110	Klebsiella pneumoniae	ST48	positive	negative	≤1	≤0.5
111	Klebsiella pneumoniae	ST133	positive	negative	≤1	≤0.5
112	Klebsiella pneumoniae	ST48	positive	negative	≤1	≤0.5
aMIC, minimum inhibitory concentration

## Sheet: Dataset S3
Dataset S3. Thirty-five plasmids obtained by transformation or/and conjugation
Plasmid	Plasmid hosta	blaKPC-2	IncFII	Original clinical isolate	MLST	Species	Accesion number
pHS062105	DH5α	positive	negative	JS179	ST423	Klebsiella pneumoniae	KF623109.1
pHS08204	J53	positive	positive	JS185	ST977	Klebsiella pneumoniae	KP125893.1
p188-1	DH5α	positive	negative	JS188	ST65	Klebsiella pneumoniae	-
p187-1	DH5α	positive	positive	JS187	ST11	Klebsiella pneumoniae	CP025467.1
pHS091147	DH5α	positive	positive	JS190	ST11	Klebsiella pneumoniae	KX236178.1
p191-1	DH5α	positive	positive	JS191	ST12	Klebsiella pneumoniae	-
p210-1	J53	positive	positive	JS210	ST11	Klebsiella pneumoniae	-
p219-1	DH5α	positive	positive	JS219	ST131	Escherichia coli	-
pHS10842	DH5α	positive	negative	JS220	ST1301	Escherichia coli	KP125892.1
pHS102707	DH5α	positive	positive	JS225	ST46	Escherichia coli	KF701335.1
p226-1	DH5α	positive	positive	JS226	ST131	Escherichia coli	-
p227-1	DH5α	positive	positive	JS227	ST131	Escherichia coli	-
p228-1	DH5α	positive	positive	JS228	ST131	Escherichia coli	-
p229-1	DH5α	positive	positive	JS229	ST131	Escherichia coli	-
p230-1	DH5α	positive	positive	JS230	ST131	Escherichia coli	-
p232-1	DH5α	positive	positive	JS232	ST58	Escherichia coli	-
p237-1	DH5α	positive	positive	JS237	ST73	Klebsiella aerogenes	-
p239-1	DH5α	positive	positive	JS239	ST73	Klebsiella aerogenes	-
p241-1	DH5α	positive	positive	JS241	ST161	Klebsiella aerogenes	-
p242-1	DH5α	positive	positive	JS242	ST73	Klebsiella aerogenes	-
p245-1	DH5α	positive	positive	JS245	NDb	Enterobacter cloacae	-
p249-1	DH5α	positive	negative	JS249	ST85	Citrobacter freundii	-
p253-1	DH5α	positive	negative	JS253	ND	Citrobacter braakii	-
p272-1	DH5α	positive	positive	JS272	ST11	Klebsiella pneumoniae	-
p277-1	DH5α	positive	positive	JS277	ST11	Klebsiella pneumoniae	-
p297-1	J53	positive	negative	JS279	ST11	Klebsiella pneumoniae	-
p286-1	J53	positive	positive	JS286	ST11	Klebsiella pneumoniae	-
p291-1	J53	positive	positive	JS291	ST11	Klebsiella pneumoniae	-
p308-1	DH5α	positive	positive	JS308	ST11	Klebsiella pneumoniae	-
p311-1	DH5α	positive	positive	JS311	ST11	Klebsiella pneumoniae	-
p316-1	J53	positive	positive	JS316	ST11	Klebsiella pneumoniae	-
p320-1	DH5α	positive	positive	JS320	ST11	Klebsiella pneumoniae	-
p323-1	DH5α	positive	positive	JS323	ST11	Klebsiella pneumoniae	-
p332-1	DH5α	positive	positive	JS332	ST11	Klebsiella pneumoniae	-
p335-1	J53	positive	positive	JS335	ST11	Klebsiella pneumoniae	-
aplasmids hosting in DH5α were obtained by transformation, and plasmids hosting in J53 were obtained by conjugation.
bND, not determined

## Sheet: Dataset S4
Dataset S4. Chromosomes of 5152 completely sequenced Enterobacterales strains in this study
Accession number	Species	blaKPC-2 gene
CP026193.1	Enterobacteriaceae bacterium ENNIH1	blaKPC-2
NZ_CP009876.1	Klebsiella pneumoniae	blaKPC-2
NZ_CP015382.1	Klebsiella pneumoniae	blaKPC-2
NZ_CP015990.1	Klebsiella pneumoniae	blaKPC-2
NZ_CP018356.1	Klebsiella pneumoniae	blaKPC-2
NZ_CP018362.1	Klebsiella oxytoca	blaKPC-2
NZ_CP026216.1	Citrobacter sp. CFNIH10	blaKPC-2
NZ_CP026392.1	Klebsiella pneumoniae	blaKPC-2
NZ_CP029420.1	Escherichia coli	blaKPC-2
NZ_CP039828.1	Klebsiella pneumoniae	blaKPC-2
NZ_LR130548.1	Klebsiella pneumoniae	blaKPC-2
AP011957.1	Salmonella enterica	-
AP012306.1	Escherichia coli	-
AP014565.1	Salmonella enterica	-
AP020330.1	Salmonella enterica	-
AP020332.1	Salmonella enterica	-
AP021969.1	Raoultella ornithinolytica	-
AP022085.1	Klebsiella quasipneumoniae	-
AP022157.1	Klebsiella pneumoniae	-
AP022360.1	Escherichia coli	-
AP022380.1	Citrobacter freundii	-
AP022384.1	Citrobacter freundii	-
AP022438.1	Raoultella planticola	-
AP022509.1	Enterobacter cloacae	-
AP022553.1	Klebsiella pneumoniae	-
AP024495.1	Enterobacter cloacae	-
APGM01000001.1	Klebsiella pneumoniae	-
CP000038.1	Shigella sonnei	-
CP001383.1	Shigella flexneri	-
CP002291.1	Escherichia coli	-
CP003836.1	Salmonella enterica	-
CP004057.1	Shigella flexneri	-
CP004083.1	Enterobacteriaceae bacterium bta3-1	-
CP005998.1	Escherichia coli	-
CP006575.1	Salmonella enterica	-
CP006656.1	Klebsiella pneumoniae	-
CP006698.1	Escherichia coli	-
CP006736.1	Shigella dysenteriae	-
CP007037.1	Shigella flexneri	-
CP007149.1	Escherichia coli	-
CP007251.1	Salmonella enterica	-
CP008700.1	Klebsiella variicola	-
CP009565.1	Salmonella enterica	-
CP010361.1	Klebsiella pneumoniae	-
CP010455.1	Escherichia coli	-
CP010456.1	Escherichia coli	-
CP010829.1	Shigella sonnei	-
CP011313.1	Klebsiella pneumoniae	-
CP011323.1	Escherichia coli	-
CP011421.1	Klebsiella pneumoniae	-
CP011989.1	Klebsiella pneumoniae	-
CP012112.1	Escherichia coli	-
CP012137.1	Shigella flexneri	-
CP012140.1	Shigella flexneri	-
CP012151.1	Salmonella enterica	-
CP012378.1	Escherichia coli	-
CP012597.1	Salmonella enterica	-
CP012735.1	Shigella flexneri	-
CP012781.1	Escherichia coli	-
CP012985.1	Salmonella enterica	-
CP013253.1	Escherichia coli	-
CP013720.1	Salmonella enterica	-
CP013837.1	Escherichia coli	-
CP014099.2	Shigella sonnei	-
CP014197.1	Escherichia coli	-
CP014294.1	Klebsiella pneumoniae	-
CP014492.1	Escherichia coli	-
CP014641.1	Escherichia coli	-
CP014642.1	Escherichia coli	-
CP014670.1	Escherichia coli	-
CP014752.1	Escherichia coli	-
CP014993.1	Enterobacter asburiae	-
CP015598.1	Salmonella enterica	-
CP016034.1	Escherichia coli	-
CP016510.1	Salmonella enterica	-
CP016581.1	Salmonella enterica	-
CP016906.1	Enterobacter cloacae	-
CP017061.1	Escherichia coli	-
CP017385.1	Klebsiella pneumoniae	-
CP017665.1	Citrobacter koseri	-
CP018458.1	Klebsiella pneumoniae	-
CP018962.1	Escherichia coli	-
CP019077.1	Klebsiella pneumoniae	-
CP019194.1	Salmonella enterica	-
CP019689.1	Shigella sonnei	-
CP019899.1	Raoultella planticola	-
CP020086.1	Shigella flexneri	-
CP020336.1	Shigella flexneri	-
CP020339.1	Shigella flexneri	-
CP020342.1	Shigella flexneri	-
CP020753.1	Shigella flexneri	-
CP021137.1	Enterobacter sp. DKU_NT_01	-
CP021144.1	Shigella sonnei	-
CP021462.1	Salmonella enterica	-
CP022015.1	Salmonella enterica	-
CP022114.1	Kluyvera genomosp. 3	-
CP022311.1	Citrobacter portucalensis	-
CP022455.1	Shigella sonnei	-
CP022457.1	Shigella sonnei	-
CP022459.1	Shigella sonnei	-
CP022609.1	Escherichia coli	-
CP022672.1	Shigella sonnei	-
CP023134.2	Klebsiella pneumoniae	-
CP023200.1	Escherichia coli	-
CP023201.1	Escherichia coli	-
CP023645.1	Shigella sonnei	-
CP023933.1	Klebsiella pneumoniae	-
CP024155.1	Escherichia coli	-
CP024164.1	Salmonella enterica	-
CP024239.1	Escherichia coli	-
CP024252.1	Escherichia coli	-
CP024266.1	Escherichia coli	-
CP024473.1	Shigella flexneri	-
CP024482.1	Klebsiella pneumoniae	-
CP024499.1	Klebsiella pneumoniae	-
CP024504.1	Klebsiella pneumoniae	-
CP024515.1	Klebsiella pneumoniae	-
CP024694.1	Shigella boydii	-
CP024695.1	Shigella boydii	-
CP024784.1	Enterobacteriaceae bacterium S05	-
CP024982.1	Shigella flexneri	-
CP025211.1	Klebsiella pneumoniae	-
CP025515.1	Klebsiella pneumoniae	-
CP025697.1	Kosakonia sp. MUSA4	-
CP025776.1	Enterobacter sp. EA-1	-
CP025982.1	Enterobacteriaceae bacterium A-F18	-
CP026098.1	Shigella flexneri	-
CP026153.1	Klebsiella pneumoniae	-
CP026192.1	Enterobacteriaceae bacterium ENNIH2	-
CP026197.1	Enterobacteriaceae bacterium ENNIH3	-
CP026550.1	Citrobacter sp. SL156	-
CP026641.1	Escherichia coli	-
CP026722.1	Klebsiella aerogenes	-
CP026731.1	Shigella boydii	-
CP026765.1	Shigella flexneri	-
CP026768.1	Shigella flexneri	-
CP026772.1	Shigella flexneri	-
CP026776.1	Shigella flexneri	-
CP026788.1	Shigella flexneri	-
CP026793.1	Shigella flexneri	-
CP026797.1	Shigella boydii	-
CP026802.1	Shigella sonnei	-
CP026803.1	Shigella flexneri	-
CP026805.1	Shigella dysenteriae	-
CP026810.1	Shigella boydii	-
CP026811.1	Shigella flexneri	-
CP026824.1	Shigella dysenteriae	-
CP026825.1	Shigella dysenteriae	-
CP026827.1	Shigella dysenteriae	-
CP026828.1	Shigella dysenteriae	-
CP026832.1	Shigella dysenteriae	-
CP026834.1	Shigella dysenteriae	-
CP026836.1	Shigella boydii	-
CP026839.1	Shigella dysenteriae	-
CP026840.1	Shigella dysenteriae	-
CP026842.1	Shigella dysenteriae	-
CP026845.1	Shigella boydii	-
CP026846.1	Shigella boydii	-
CP026866.1	Shigella boydii	-
CP026867.1	Shigella boydii	-
CP026872.1	Shigella dysenteriae	-
CP026875.1	Shigella boydii	-
CP026877.1	Shigella boydii	-
CP027104.1	Escherichia coli	-
CP027109.1	Cronobacter sakazakii	-
CP027344.1	Escherichia coli	-
CP027602.1	Klebsiella pneumoniae	-
CP027697.1	Klebsiella pneumoniae	-
CP027763.1	Escherichia coli	-
CP028180.1	Klebsiella pneumoniae	-
CP028304.1	Escherichia coli	-
CP028305.1	Escherichia coli	-
CP028306.1	Escherichia coli	-
CP028307.1	Escherichia coli	-
CP028308.1	Escherichia coli	-
CP028310.1	Escherichia coli	-
CP028704.1	Escherichia coli	-
CP028915.1	Klebsiella pneumoniae	-
CP028951.1	Klebsiella aerogenes	-
CP029216.1	Klebsiella pneumoniae	-
CP029752.1	Raoultella planticola	-
CP029770.1	Klebsiella michiganensis	-
CP029794.1	Shigella sonnei	-
CP029840.1	Salmonella enterica	-
CP030026.1	Salmonella enterica	-
CP030838.1	Salmonella enterica	-
CP030857.1	Klebsiella pneumoniae	-
CP030915.1	Shigella flexneri	-
CP031368.2	Klebsiella pneumoniae	-
CP031562.1	Klebsiella pneumoniae	-
CP031734.1	Klebsiella pneumoniae	-
CP031810.1	Klebsiella pneumoniae	-
CP032513.1	Shigella flexneri	-
CP032523.1	Shigella sonnei	-
CP032851.1	Salmonella enterica	-
CP033510.1	Shigella flexneri	-
CP033683.1	Raoultella ornithinolytica	-
CP034053.1	Klebsiella pneumoniae	-
CP034060.1	Shigella flexneri	-
CP034067.1	Shigella sonnei	-
CP034200.2	Klebsiella pneumoniae	-
CP034212.1	Escherichia albertii	-
CP034213.1	Escherichia albertii	-
CP034250.1	Salmonella enterica	-
CP034253.1	Escherichia coli	-
CP034327.1	Klebsiella pneumoniae	-
CP034420.1	Klebsiella pneumoniae	-
CP034426.1	Escherichia coli	-
CP034428.1	Escherichia coli	-
CP034700.1	Salmonella enterica	-
CP034702.1	Salmonella enterica	-
CP034703.1	Salmonella enterica	-
CP034707.1	Salmonella enterica	-
CP034715.1	Salmonella enterica	-
CP034716.1	Salmonella enterica	-
CP034721.1	Salmonella enterica	-
CP034723.1	Salmonella enterica	-
CP034784.1	Escherichia coli	-
CP034931.1	Shigella flexneri	-
CP034935.1	Shigella dysenteriae	-
CP035008.1	Shigella sonnei	-
CP035179.1	Klebsiella pneumoniae	-
CP035706.1	Escherichia coli	-
CP035777.1	Klebsiella pneumoniae	-
CP035905.1	Klebsiella pneumoniae	-
CP037441.1	Klebsiella sp. PO552	-
CP037923.1	Shigella flexneri	-
CP037996.1	Shigella flexneri	-
CP037997.1	Shigella sonnei	-
CP038233.1	Salmonella enterica	-
CP038432.1	Salmonella enterica	-
CP038434.1	Salmonella enterica	-
CP038507.1	Salmonella enterica	-
CP038516.1	Salmonella enterica	-
CP039576.1	Salmonella enterica	-
CP039753.1	Escherichia coli	-
CP040061.1	Salmonella enterica	-
CP040063.1	Salmonella enterica	-
CP040065.1	Salmonella enterica	-
CP040164.1	Salmonella enterica	-
CP040175.1	Klebsiella pneumoniae	-
CP040827.1	Enterobacter cloacae	-
CP041023.1	Klebsiella pneumoniae	-
CP041054.1	Enterobacter hormaechei	-
CP041322.1	Shigella sonnei	-
CP041511.1	Shigella sonnei	-
CP041622.1	Salmonella enterica	-
CP041649.1	Klebsiella pneumoniae	-
CP041747.1	Escherichia coli	-
CP041934.1	Klebsiella pneumoniae	-
CP041988.1	Escherichia coli	-
CP041989.1	Escherichia coli	-
CP041990.1	Escherichia coli	-
CP041991.1	Escherichia coli	-
CP041992.1	Escherichia coli	-
CP041993.1	Escherichia coli	-
CP042183.1	Escherichia coli	-
CP042184.1	Escherichia coli	-
CP042583.1	Escherichia coli	-
CP042599.1	Escherichia coli	-
CP042606.1	Escherichia coli	-
CP042615.1	Escherichia coli	-
CP042627.1	Escherichia coli	-
CP042638.1	Escherichia coli	-
CP042645.1	Escherichia coli	-
CP042981.1	Escherichia coli	-
CP042982.1	Escherichia coli	-
CP043669.1	Klebsiella pneumoniae	-
CP043670.1	Klebsiella pneumoniae	-
CP044021.1	Escherichia coli	-
CP044151.1	Shigella sonnei	-
CP044152.1	Shigella flexneri	-
CP044155.1	Shigella flexneri	-
CP044158.1	Shigella flexneri	-
CP044191.1	Shigella sonnei	-
CP044291.1	Escherichia coli	-
CP044298.1	Escherichia coli	-
CP044305.1	Escherichia coli	-
CP044346.1	Escherichia coli	-
CP044368.1	Klebsiella pneumoniae	-
CP044376.1	Klebsiella pneumoniae	-
CP044380.1	Klebsiella pneumoniae	-
CP044385.1	Klebsiella pneumoniae	-
CP044389.1	Klebsiella pneumoniae	-
CP044393.1	Klebsiella pneumoniae	-
CP045140.1	Escherichia coli	-
CP045522.1	Shigella flexneri	-
CP045524.1	Shigella sonnei	-
CP045526.1	Shigella sonnei	-
CP045778.1	Cronobacter sakazakii	-
CP045784.1	Shigella dysenteriae	-
CP045932.1	Shigella sonnei	-
CP045941.1	Shigella flexneri	-
CP046286.1	Shigella sonnei	-
CP047259.1	Klebsiella aerogenes	-
CP047721.1	Enterobacter hormaechei	-
CP047749.1	Enterobacter hormaechei	-
CP048379.1	Klebsiella variicola	-
CP048412.1	Klebsiella pneumoniae	-
CP048703.1	Enterobacter hormaechei	-
CP049163.1	Shigella sonnei	-
CP049165.1	Shigella sonnei	-
CP049167.1	Shigella sonnei	-
CP049169.1	Shigella sonnei	-
CP049171.1	Shigella sonnei	-
CP049173.1	Shigella sonnei	-
CP049175.1	Shigella sonnei	-
CP049177.1	Shigella sonnei	-
CP049179.1	Shigella sonnei	-
CP049181.1	Shigella sonnei	-
CP049183.1	Shigella sonnei	-
CP049185.1	Shigella sonnei	-
CP049278.1	Shigella boydii	-
CP049606.1	Shigella boydii	-
CP049873.1	Salmonella enterica	-
CP049874.1	Salmonella enterica	-
CP049875.1	Salmonella enterica	-
CP049877.1	Salmonella enterica	-
CP049878.1	Salmonella enterica	-
CP049879.1	Salmonella enterica	-
CP049880.1	Salmonella enterica	-
CP049881.1	Salmonella enterica	-
CP049882.1	Salmonella enterica	-
CP049883.1	Salmonella enterica	-
CP049884.1	Salmonella enterica	-
CP049943.1	Escherichia coli	-
CP050197.1	Escherichia coli	-
CP050200.1	Escherichia coli	-
CP050204.1	Escherichia coli	-
CP050206.1	Escherichia coli	-
CP050207.1	Escherichia coli	-
CP050208.1	Escherichia coli	-
CP050209.1	Escherichia coli	-
CP050210.1	Escherichia coli	-
CP050217.1	Escherichia coli	-
CP050218.1	Escherichia coli	-
CP050222.1	Escherichia coli	-
CP050275.1	Klebsiella pneumoniae	-
CP050280.1	Klebsiella pneumoniae	-
CP050285.1	Klebsiella pneumoniae	-
CP050320.1	Enterobacter sp. SES19	-
CP050739.1	Salmonella enterica	-
CP050745.1	Salmonella enterica	-
CP050819.1	Klebsiella pneumoniae	-
CP050985.1	Shigella flexneri	-
CP051368.1	Salmonella enterica	-
CP051407.1	Salmonella enterica	-
CP051441.1	Salmonella enterica	-
CP051449.1	Salmonella enterica	-
CP051452.1	Salmonella enterica	-
CP051455.1	Salmonella enterica	-
CP051692.1	Escherichia coli	-
CP051749.1	Escherichia coli	-
CP052057.1	Escherichia coli	-
CP052767.1	Salmonella enterica	-
CP053214.1	Salmonella enterica	-
CP053583.1	Salmonella enterica	-
CP053595.1	Escherichia coli	-
CP053702.1	Salmonella enterica	-
CP053751.1	Shigella sonnei	-
CP054159.1	Klebsiella michiganensis	-
CP054314.1	Escherichia coli	-
CP054317.1	Escherichia coli	-
CP054319.1	Escherichia coli	-
CP054325.1	Escherichia coli	-
CP054328.1	Escherichia coli	-
CP054335.1	Escherichia coli	-
CP054449.1	Escherichia coli	-
CP054454.1	Escherichia coli	-
CP054457.1	Escherichia coli	-
CP054828.1	Escherichia coli	-
CP054886.1	Shigella flexneri	-
CP054892.1	Shigella flexneri	-
CP055124.1	Shigella flexneri	-
CP055130.1	Salmonella enterica	-
CP055138.1	Shigella flexneri	-
CP055158.1	Escherichia coli	-
CP055458.1	Enterobacter cloacae	-
CP055702.1	Citrobacter freundii	-
CP056029.1	Klebsiella pneumoniae	-
CP056174.1	Enterobacter roggenkampii	-
CP056418.1	Klebsiella oxytoca	-
CP056441.1	Enterobacter cloacae	-
CP056453.1	Klebsiella oxytoca	-
CP056460.1	Enterobacter cloacae	-
CP056474.1	Enterobacter cloacae	-
CP056495.1	Klebsiella oxytoca	-
CP056520.1	Klebsiella pneumoniae	-
CP056539.1	Klebsiella oxytoca	-
CP056560.1	Enterobacter cloacae	-
CP056581.1	Klebsiella oxytoca	-
CP056649.1	Enterobacter hormaechei	-
CP056668.1	Klebsiella oxytoca	-
CP056766.1	Enterobacter cloacae	-
CP057746.1	Citrobacter freundii	-
CP058589.1	Shigella flexneri	-
CP058798.1	Klebsiella pneumoniae	-
CP058913.1	Escherichia coli	-
CP059137.1	Escherichia coli	-
CP059379.1	Klebsiella pneumoniae	-
CP059904.1	Escherichia coli	-
CP059922.1	Escherichia coli	-
CP059925.1	Escherichia coli	-
CP059929.1	Escherichia coli	-
CP059944.1	Escherichia coli	-
CP059988.1	Escherichia coli	-
CP060117.1	Shigella sonnei	-
CP060165.1	Salmonella enterica	-
CP060482.1	Klebsiella quasipneumoniae	-
CP060486.1	Klebsiella aerogenes	-
CP060824.1	Leclercia adecarboxylata	-
CP061359.1	Klebsiella pneumoniae	-
CP061367.1	Shigella sonnei	-
CP062993.1	Klebsiella pneumoniae	-
CP063013.1	Klebsiella pneumoniae	-
CP063869.1	Klebsiella quasipneumoniae	-
CP063892.1	Klebsiella variicola	-
CP063893.1	Klebsiella variicola	-
CP063991.1	Escherichia coli	-
CP064296.1	Klebsiella pneumoniae	-
CP064319.1	Klebsiella variicola	-
CP064820.1	Klebsiella pneumoniae	-
CP064916.1	Salmonella enterica	-
CP064917.1	Salmonella enterica	-
CP064918.1	Salmonella enterica	-
CP065419.1	Salmonella enterica	-
CP065554.1	Klebsiella pneumoniae	-
CP065619.1	Escherichia coli	-
CP066278.1	Enterobacter asburiae	-
CP066366.1	Escherichia coli	-
CP066809.1	Shigella flexneri	-
CP066810.1	Shigella sonnei	-
CP066870.1	Klebsiella variicola	-
CP068991.1	Escherichia coli	-
CP068993.1	Escherichia coli	-
CP068996.1	Escherichia coli	-
CP069761.1	Citrobacter braakii	-
CP069766.1	Citrobacter portucalensis	-
CP069769.1	Citrobacter braakii	-
CP069771.1	Citrobacter braakii	-
CP069772.1	Citrobacter braakii	-
CP069774.1	Citrobacter braakii	-
CP069775.1	Citrobacter braakii	-
CP069776.1	Citrobacter braakii	-
CP069777.1	Citrobacter freundii	-
CP069778.1	Citrobacter freundii	-
CP069780.1	Citrobacter braakii	-
CP069787.1	Citrobacter freundii	-
CP070239.1	Citrobacter sp. MGH 55	-
CP070281.1	Escherichia albertii	-
CP070284.1	Escherichia albertii	-
CP070287.1	Escherichia albertii	-
CP070290.1	Escherichia albertii	-
CP070292.1	Escherichia albertii	-
CP070296.1	Escherichia albertii	-
CP070391.1	Klebsiella aerogenes	-
CP070392.1	Klebsiella aerogenes	-
CP070603.1	Kluyvera ascorbata	-
CP071521.1	Escherichia coli	-
FN543093.2	Cronobacter turicensis	-
FP929040.1	Enterobacter hormaechei	-
HE616528.1	Shigella sonnei	-
HF937208.1	Salmonella enterica	-
HF969015.2	Salmonella enterica	-
LK931482.1	Salmonella enterica	-
LK931502.1	Salmonella enterica	-
LN877770.1	Escherichia coli	-
LR131271.1	Raoultella terrigena	-
LR133909.1	Salmonella enterica	-
LR134078.1	Escherichia coli	-
LR134081.1	Escherichia coli	-
LR134083.1	Escherichia coli	-
LR134118.1	Citrobacter freundii	-
LR134123.1	Klebsiella aerogenes	-
LR134126.1	Klebsiella aerogenes	-
LR134135.1	Lelliottia amnigena	-
LR134136.1	Atlantibacter hermannii	-
LR134137.1	Salmonella bongori	-
LR134140.1	Salmonella enterica	-
LR134141.1	Salmonella enterica	-
LR134142.1	Salmonella enterica	-
LR134144.1	Salmonella enterica	-
LR134145.1	Salmonella enterica	-
LR134146.1	Salmonella enterica	-
LR134147.1	Salmonella enterica	-
LR134148.1	Salmonella enterica	-
LR134149.1	Salmonella enterica	-
LR134153.1	Salmonella enterica	-
LR134154.1	Salmonella enterica	-
LR134156.1	Salmonella enterica	-
LR134157.1	Escherichia coli	-
LR134158.1	Salmonella enterica	-
LR134159.1	Salmonella enterica	-
LR134162.1	Klebsiella pneumoniae	-
LR134187.1	Salmonella enterica	-
LR134190.1	Salmonella enterica	-
LR134191.1	Escherichia coli	-
LR134202.1	Klebsiella quasipneumoniae	-
LR134204.1	Citrobacter koseri	-
LR134206.1	Klebsiella pneumoniae	-
LR134208.1	Escherichia coli	-
LR134217.1	Klebsiella pneumoniae	-
LR134221.1	Escherichia coli	-
LR134224.1	Klebsiella aerogenes	-
LR134225.1	Escherichia coli	-
LR134230.1	Raoultella ornithinolytica	-
LR134232.1	Salmonella enterica	-
LR134233.1	Salmonella enterica	-
LR134238.1	Escherichia coli	-
LR134246.1	Escherichia coli	-
LR134253.1	Raoultella terrigena	-
LR213449.1	Shigella sonnei	-
LR213455.1	Shigella flexneri	-
LR213458.1	Shigella sonnei	-
LR588409.1	Klebsiella variicola	-
LR588410.1	Klebsiella pneumoniae	-
LR590464.1	Leclercia adecarboxylata	-
LR595876.2	Escherichia coli	-
LR607350.1	Klebsiella oxytoca	-
LR607363.1	Klebsiella grimontii	-
LR607367.1	Klebsiella michiganensis	-
LR698971.1	Citrobacter portucalensis	-
LR778144.1	Escherichia coli	-
LR782231.1	Escherichia coli	-
LR782233.1	Escherichia coli	-
LR792391.1	Salmonella enterica	-
LR792439.1	Salmonella enterica	-
LR792478.1	Salmonella enterica	-
LR792502.1	Salmonella enterica	-
LR792506.1	Salmonella enterica	-
LR861785.1	Shigella flexneri	-
LR861788.1	Shigella flexneri	-
LR878365.1	Shigella flexneri	-
LR890178.1	Klebsiella pneumoniae	-
LR890215.1	Klebsiella pneumoniae	-
LR890225.1	Klebsiella pneumoniae	-
LR890248.1	Klebsiella pneumoniae	-
LR890262.1	Escherichia coli	-
LR890267.1	Klebsiella pneumoniae	-
LR890281.1	Klebsiella pneumoniae	-
LR890320.1	Klebsiella pneumoniae	-
LR890388.1	Klebsiella pneumoniae	-
LR890399.1	Klebsiella pneumoniae	-
LR890438.1	Klebsiella pneumoniae	-
LR890451.1	Klebsiella pneumoniae	-
LR890476.1	Klebsiella pneumoniae	-
LR890512.1	Klebsiella pneumoniae	-
LR890531.1	Klebsiella pneumoniae	-
LR890576.1	Escherichia coli	-
LR890587.1	Klebsiella pneumoniae	-
LR890598.1	Klebsiella pneumoniae	-
LR890627.1	Klebsiella pneumoniae	-
LR890661.1	Escherichia coli	-
LR890698.1	Klebsiella pneumoniae	-
LR890740.1	Klebsiella pneumoniae	-
LR890748.1	Klebsiella pneumoniae	-
LS483419.1	Salmonella enterica	-
LS483428.1	Salmonella enterica	-
LS483434.1	Salmonella enterica	-
LS483453.1	Salmonella enterica	-
LS483454.1	Salmonella enterica	-
LS483456.1	Salmonella enterica	-
LS483463.1	Salmonella enterica	-
LS483474.1	Salmonella enterica	-
LS483475.1	Salmonella enterica	-
LS483477.1	Salmonella enterica	-
LS483478.1	Salmonella enterica	-
LS483479.1	Salmonella enterica	-
LS483481.1	Salmonella enterica	-
LS483483.1	Klebsiella oxytoca	-
LS483489.1	Salmonella enterica	-
LS483490.1	Salmonella enterica	-
LS483493.1	Salmonella enterica	-
LS483494.1	Salmonella enterica	-
LS483495.1	Salmonella enterica	-
LS997973.1	Salmonella enterica	-
LT160614.1	Enterobacter cloacae	-
LT883153.1	Salmonella enterica	-
LT904852.1	Salmonella enterica	-
LT904869.1	Salmonella enterica	-
LT904871.1	Salmonella enterica	-
LT904878.1	Salmonella enterica	-
LT904881.1	Salmonella enterica	-
LT904885.1	Salmonella enterica	-
LT904888.1	Salmonella enterica	-
LT904893.1	Salmonella enterica	-
LT904894.1	Salmonella enterica	-
LT905060.1	Salmonella enterica	-
LT905090.1	Salmonella enterica	-
LT905141.1	Salmonella enterica	-
NC_000913.3	Escherichia coli	-
NC_002655.2	Escherichia coli	-
NC_002695.2	Escherichia coli	-
NC_003197.2	Salmonella enterica	-
NC_003198.1	Salmonella enterica	-
NC_004337.2	Shigella flexneri	-
NC_004431.1	Escherichia coli	-
NC_004631.1	Salmonella enterica	-
NC_004741.1	Shigella flexneri	-
NC_006511.1	Salmonella enterica	-
NC_006905.1	Salmonella enterica	-
NC_007606.1	Shigella dysenteriae	-
NC_007613.1	Shigella boydii	-
NC_007779.1	Escherichia coli	-
NC_007946.1	Escherichia coli	-
NC_008253.1	Escherichia coli	-
NC_008258.1	Shigella flexneri	-
NC_008563.1	Escherichia coli	-
NC_009436.1	Enterobacter sp. 638	-
NC_009648.1	Klebsiella pneumoniae	-
NC_009778.1	Cronobacter sakazakii	-
NC_009792.1	Citrobacter koseri	-
NC_009800.1	Escherichia coli	-
NC_009801.1	Escherichia coli	-
NC_010102.1	Salmonella enterica	-
NC_010468.1	Escherichia coli	-
NC_010473.1	Escherichia coli	-
NC_010498.1	Escherichia coli	-
NC_010658.1	Shigella boydii	-
NC_011080.1	Salmonella enterica	-
NC_011083.1	Salmonella enterica	-
NC_011094.1	Salmonella enterica	-
NC_011147.1	Salmonella enterica	-
NC_011149.1	Salmonella enterica	-
NC_011205.1	Salmonella enterica	-
NC_011274.1	Salmonella enterica	-
NC_011283.1	Klebsiella variicola	-
NC_011294.1	Salmonella enterica	-
NC_011353.1	Escherichia coli	-
NC_011415.1	Escherichia coli	-
NC_011601.1	Escherichia coli	-
NC_011740.1	Escherichia fergusonii	-
NC_011741.1	Escherichia coli	-
NC_011742.1	Escherichia coli	-
NC_011745.1	Escherichia coli	-
NC_011748.1	Escherichia coli	-
NC_011750.1	Escherichia coli	-
NC_011751.1	Escherichia coli	-
NC_011993.1	Escherichia coli	-
NC_012125.1	Salmonella enterica	-
NC_012731.1	Klebsiella pneumoniae	-
NC_012759.1	Escherichia coli	-
NC_012892.2	Escherichia coli	-
NC_012947.1	Escherichia coli	-
NC_012967.1	Escherichia coli	-
NC_012971.2	Escherichia coli	-
NC_013008.1	Escherichia coli	-
NC_013353.1	Escherichia coli	-
NC_013361.1	Escherichia coli	-
NC_013364.1	Escherichia coli	-
NC_013654.1	Escherichia coli	-
NC_013716.1	Citrobacter rodentium	-
NC_013850.1	Klebsiella variicola	-
NC_013941.1	Escherichia coli	-
NC_014121.1	Enterobacter cloacae	-
NC_015663.1	Klebsiella aerogenes	-
NC_015761.1	Salmonella bongori	-
NC_015968.1	Enterobacter soli	-
NC_016514.1	Enterobacter ludwigii	-
NC_016612.1	Klebsiella michiganensis	-
NC_016810.1	Salmonella enterica	-
NC_016831.1	Salmonella enterica	-
NC_016832.1	Salmonella enterica	-
NC_016845.1	Klebsiella pneumoniae	-
NC_016854.1	Salmonella enterica	-
NC_016856.1	Salmonella enterica	-
NC_016857.1	Salmonella enterica	-
NC_016863.1	Salmonella enterica	-
NC_016902.1	Escherichia coli	-
NC_017046.1	Salmonella enterica	-
NC_017540.1	Klebsiella pneumoniae	-
NC_017623.1	Salmonella enterica	-
NC_017625.1	Escherichia coli	-
NC_017626.1	Escherichia coli	-
NC_017628.1	Escherichia coli	-
NC_017631.1	Escherichia coli	-
NC_017632.1	Escherichia coli	-
NC_017633.1	Escherichia coli	-
NC_017634.1	Escherichia coli	-
NC_017635.1	Escherichia coli	-
NC_017638.1	Escherichia coli	-
NC_017641.1	Escherichia coli	-
NC_017646.1	Escherichia coli	-
NC_017651.1	Escherichia coli	-
NC_017652.1	Escherichia coli	-
NC_017656.1	Escherichia coli	-
NC_017660.1	Escherichia coli	-
NC_017664.1	Escherichia coli	-
NC_017906.1	Escherichia coli	-
NC_017933.1	Cronobacter sakazakii	-
NC_018079.1	Enterobacter cloacae	-
NC_018106.1	Klebsiella michiganensis	-
NC_018405.1	Enterobacter kobei	-
NC_018522.1	Klebsiella pneumoniae	-
NC_018650.1	Escherichia coli	-
NC_018658.1	Escherichia coli	-
NC_018661.1	Escherichia coli	-
NC_020163.1	Escherichia coli	-
NC_020181.1	Klebsiella aerogenes	-
NC_020260.1	Cronobacter sakazakii	-
NC_020307.1	Salmonella enterica	-
NC_021066.1	Raoultella ornithinolytica	-
NC_021176.1	Salmonella enterica	-
NC_021232.1	Klebsiella pneumoniae	-
NC_021500.1	Enterobacter sp. R4-368	-
NC_021810.1	Salmonella enterica	-
NC_021812.2	Salmonella enterica	-
NC_021814.1	Salmonella enterica	-
NC_021818.1	Salmonella enterica	-
NC_021820.1	Salmonella enterica	-
NC_021844.1	Salmonella enterica	-
NC_021870.1	Salmonella bongori	-
NC_021902.1	Salmonella enterica	-
NC_022221.1	Salmonella enterica	-
NC_022364.1	Escherichia coli	-
NC_022370.1	Escherichia coli	-
NC_022525.1	Salmonella enterica	-
NC_022544.1	Salmonella enterica	-
NC_022566.1	Klebsiella pneumoniae	-
NC_022648.1	Escherichia coli	-
NC_022991.1	Salmonella enterica	-
NC_023032.1	Cronobacter malonaticus	-
NZ_AGTD01000001.1	Escherichia coli	-
NZ_AKBV01000001.1	Escherichia coli	-
NZ_AKVX01000001.1	Escherichia coli	-
NZ_AP014855.1	Escherichia albertii	-
NZ_AP014856.1	Escherichia albertii	-
NZ_AP014857.1	Escherichia albertii	-
NZ_AP014950.1	Klebsiella pneumoniae	-
NZ_AP014951.1	Klebsiella oxytoca	-
NZ_AP017610.1	Escherichia coli	-
NZ_AP017617.1	Escherichia coli	-
NZ_AP017620.1	Escherichia coli	-
NZ_AP018488.1	Escherichia coli	-
NZ_AP018671.1	Klebsiella pneumoniae	-
NZ_AP018747.1	Klebsiella pneumoniae	-
NZ_AP018750.1	Klebsiella pneumoniae	-
NZ_AP018753.1	Klebsiella pneumoniae	-
NZ_AP018756.1	Metakosakonia sp. MRY16-398	-
NZ_AP018784.1	Escherichia coli	-
NZ_AP018796.1	Escherichia coli	-
NZ_AP018802.1	Escherichia coli	-
NZ_AP018808.1	Escherichia coli	-
NZ_AP019007.1	Enterobacter oligotrophicus	-
NZ_AP019189.1	Escherichia coli	-
NZ_AP019630.1	Enterobacter asburiae	-
NZ_AP019632.1	Enterobacter asburiae	-
NZ_AP019634.1	Enterobacter sp. 18A13	-
NZ_AP019665.1	Klebsiella pneumoniae	-
NZ_AP019675.1	Escherichia coli	-
NZ_AP019687.1	Klebsiella quasipneumoniae	-
NZ_AP019692.1	Salmonella enterica	-
NZ_AP019761.1	Escherichia coli	-
NZ_AP019817.1	Enterobacter hormaechei	-
NZ_AP019856.1	Escherichia coli	-
NZ_AP021880.1	Klebsiella pneumoniae	-
NZ_AP021890.1	Escherichia coli	-
NZ_AP021891.1	Escherichia coli	-
NZ_AP021892.1	Escherichia coli	-
NZ_AP021893.1	Escherichia coli	-
NZ_AP021894.1	Escherichia coli	-
NZ_AP021895.1	Escherichia coli	-
NZ_AP021896.1	Escherichia coli	-
NZ_AP021909.1	Klebsiella pneumoniae	-
NZ_AP021914.1	Escherichia coli	-
NZ_AP021929.1	Klebsiella pneumoniae	-
NZ_AP021933.1	Escherichia coli	-
NZ_AP021935.1	Escherichia coli	-
NZ_AP021944.1	Escherichia coli	-
NZ_AP021946.1	Escherichia coli	-
NZ_AP021950.1	Klebsiella quasipneumoniae	-
NZ_AP021963.1	Escherichia coli	-
NZ_AP021972.1	Klebsiella sp. WP3-W18-ESBL-02	-
NZ_AP021983.1	Raoultella ornithinolytica	-
NZ_AP021998.1	Escherichia coli	-
NZ_AP022003.1	Escherichia coli	-
NZ_AP022005.1	Klebsiella quasipneumoniae	-
NZ_AP022014.1	Klebsiella quasipneumoniae	-
NZ_AP022020.1	Klebsiella sp. WP3-S18-ESBL-05	-
NZ_AP022030.1	Escherichia coli	-
NZ_AP022032.1	Escherichia coli	-
NZ_AP022036.1	Escherichia coli	-
NZ_AP022044.1	Escherichia coli	-
NZ_AP022049.1	Escherichia coli	-
NZ_AP022057.1	Klebsiella sp. WP4-W18-ESBL-05	-
NZ_AP022064.1	Escherichia coli	-
NZ_AP022069.1	Escherichia coli	-
NZ_AP022078.1	Klebsiella pneumoniae	-
NZ_AP022087.1	Escherichia coli	-
NZ_AP022095.1	Escherichia coli	-
NZ_AP022098.1	Escherichia coli	-
NZ_AP022105.1	Escherichia coli	-
NZ_AP022107.1	Escherichia coli	-
NZ_AP022108.1	Klebsiella aerogenes	-
NZ_AP022112.1	Klebsiella quasipneumoniae	-
NZ_AP022120.1	Escherichia coli	-
NZ_AP022126.1	Enterobacter cloacae	-
NZ_AP022133.1	Enterobacter cloacae	-
NZ_AP022139.1	Klebsiella pneumoniae	-
NZ_AP022142.1	Klebsiella quasipneumoniae	-
NZ_AP022159.1	Escherichia coli	-
NZ_AP022161.1	Escherichia coli	-
NZ_AP022171.1	Escherichia coli	-
NZ_AP022173.1	Escherichia coli	-
NZ_AP022177.1	Escherichia coli	-
NZ_AP022183.1	Klebsiella quasipneumoniae	-
NZ_AP022189.1	Klebsiella sp. WP7-S18-CRE-02	-
NZ_AP022195.1	Klebsiella sp. WP7-S18-CRE-03	-
NZ_AP022201.1	Klebsiella sp. WP7-S18-ESBL-04	-
NZ_AP022207.1	Escherichia coli	-
NZ_AP022215.1	Escherichia coli	-
NZ_AP022221.1	Escherichia coli	-
NZ_AP022222.1	Escherichia coli	-
NZ_AP022228.1	Enterobacter cloacae	-
NZ_AP022245.1	Escherichia coli	-
NZ_AP022256.1	Klebsiella sp. WP8-S18-ESBL-06	-
NZ_AP022261.1	Escherichia coli	-
NZ_AP022268.1	Raoultella ornithinolytica	-
NZ_AP022274.1	Enterobacter cloacae	-
NZ_AP022287.1	Escherichia coli	-
NZ_AP022295.1	Escherichia coli	-
NZ_AP022298.1	Escherichia coli	-
NZ_AP022326.1	Escherichia coli	-
NZ_AP022351.1	Escherichia coli	-
NZ_AP022362.1	Escherichia coli	-
NZ_AP022378.1	Citrobacter portucalensis	-
NZ_AP022389.1	Citrobacter portucalensis	-
NZ_AP022394.1	Citrobacter portucalensis	-
NZ_AP022399.1	Citrobacter portucalensis	-
NZ_AP022409.1	Escherichia coli	-
NZ_AP022412.1	Klebsiella quasipneumoniae	-
NZ_AP022419.1	Klebsiella sp. STW0522-44	-
NZ_AP022431.1	Enterobacter kobei	-
NZ_AP022446.1	Enterobacter kobei	-
NZ_AP022452.1	Enterobacter kobei	-
NZ_AP022465.1	Enterobacter roggenkampii	-
NZ_AP022478.1	Escherichia coli	-
NZ_AP022482.1	Escherichia coli	-
NZ_AP022486.1	Citrobacter portucalensis	-
NZ_AP022494.1	Citrobacter portucalensis	-
NZ_AP022498.1	Enterobacter kobei	-
NZ_AP022508.1	Enterobacter bugandensis	-
NZ_AP022510.1	Enterobacter hormaechei	-
NZ_AP022513.1	Citrobacter portucalensis	-
NZ_AP022519.1	Enterobacter cloacae	-
NZ_AP022525.1	Escherichia coli	-
NZ_AP022527.1	Klebsiella pneumoniae	-
NZ_AP022533.1	Escherichia coli	-
NZ_AP022536.1	Escherichia coli	-
NZ_AP022540.1	Escherichia coli	-
NZ_AP022547.1	Klebsiella michiganensis	-
NZ_AP022549.1	Escherichia coli	-
NZ_AP022628.1	Enterobacter asburiae	-
NZ_AP022650.1	Escherichia coli	-
NZ_AP022665.1	Kluyvera ascorbata	-
NZ_AP022811.1	Escherichia coli	-
NZ_AP022815.1	Escherichia coli	-
NZ_AP023148.1	Klebsiella pneumoniae	-
NZ_AP023190.1	Escherichia coli	-
NZ_AP023197.1	Escherichia coli	-
NZ_AP023205.1	Escherichia coli	-
NZ_AP023219.1	Escherichia coli	-
NZ_AP023224.1	Escherichia coli	-
NZ_AP023226.1	Escherichia coli	-
NZ_AP023230.1	Escherichia coli	-
NZ_AP023235.1	Escherichia coli	-
NZ_AP023237.1	Escherichia coli	-
NZ_AP023264.1	Klebsiella pneumoniae	-
NZ_AP023286.1	Escherichia coli	-
NZ_AP023337.1	Klebsiella pneumoniae	-
NZ_AP023427.1	Escherichia coli	-
NZ_AP023447.1	Enterobacter roggenkampii	-
NZ_AP023452.1	Citrobacter koseri	-
NZ_AP023453.1	Klebsiella pneumoniae	-
NZ_AP024173.1	Klebsiella pneumoniae	-
NZ_AP024205.1	Escherichia coli	-
NZ_AP024498.1	Enterobacter asburiae	-
NZ_CM000662.1	Escherichia coli	-
NZ_CM000960.1	Escherichia coli	-
NZ_CM001062.1	Salmonella enterica	-
NZ_CM001151.1	Salmonella enterica	-
NZ_CM001153.1	Salmonella enterica	-
NZ_CM001274.1	Salmonella enterica	-
NZ_CM001471.1	Salmonella enterica	-
NZ_CM001474.1	Shigella flexneri	-
NZ_CM003707.1	Escherichia coli	-
NZ_CM007915.1	Escherichia coli	-
NZ_CP003999.1	Klebsiella pneumoniae	-
NZ_CP004056.1	Shigella flexneri	-
NZ_CP004887.1	Klebsiella michiganensis	-
NZ_CP005930.1	Escherichia coli	-
NZ_CP005995.1	Salmonella enterica	-
NZ_CP006027.1	Escherichia coli	-
NZ_CP006262.1	Escherichia coli	-
NZ_CP006580.1	Enterobacter ludwigii	-
NZ_CP006632.1	Escherichia coli	-
NZ_CP006636.1	Escherichia coli	-
NZ_CP006659.2	Klebsiella pneumoniae	-
NZ_CP006692.1	Salmonella bongori	-
NZ_CP006722.1	Klebsiella pneumoniae	-
NZ_CP006738.1	Klebsiella pneumoniae	-
NZ_CP006798.1	Klebsiella pneumoniae	-
NZ_CP006830.1	Escherichia coli	-
NZ_CP006834.2	Escherichia coli	-
NZ_CP006918.1	Klebsiella pneumoniae	-
NZ_CP006923.1	Klebsiella pneumoniae	-
NZ_CP007025.1	Escherichia albertii	-
NZ_CP007133.1	Escherichia coli	-
NZ_CP007136.1	Escherichia coli	-
NZ_CP007175.1	Salmonella enterica	-
NZ_CP007211.2	Salmonella enterica	-
NZ_CP007215.2	Kosakonia sacchari	-
NZ_CP007216.2	Salmonella enterica	-
NZ_CP007222.1	Salmonella enterica	-
NZ_CP007235.2	Salmonella enterica	-
NZ_CP007245.1	Salmonella enterica	-
NZ_CP007246.1	Salmonella enterica	-
NZ_CP007247.1	Salmonella enterica	-
NZ_CP007248.1	Salmonella enterica	-
NZ_CP007249.2	Salmonella enterica	-
NZ_CP007250.1	Salmonella enterica	-
NZ_CP007252.1	Salmonella enterica	-
NZ_CP007253.1	Salmonella enterica	-
NZ_CP007254.1	Salmonella enterica	-
NZ_CP007258.1	Salmonella enterica	-
NZ_CP007259.1	Salmonella enterica	-
NZ_CP007260.1	Salmonella enterica	-
NZ_CP007261.1	Salmonella enterica	-
NZ_CP007262.1	Salmonella enterica	-
NZ_CP007263.1	Salmonella enterica	-
NZ_CP007265.1	Escherichia coli	-
NZ_CP007266.2	Salmonella enterica	-
NZ_CP007267.2	Salmonella enterica	-
NZ_CP007269.1	Salmonella enterica	-
NZ_CP007270.1	Salmonella enterica	-
NZ_CP007271.1	Salmonella enterica	-
NZ_CP007272.2	Salmonella enterica	-
NZ_CP007273.1	Salmonella enterica	-
NZ_CP007274.2	Salmonella enterica	-
NZ_CP007275.1	Escherichia coli	-
NZ_CP007277.2	Salmonella enterica	-
NZ_CP007278.2	Salmonella enterica	-
NZ_CP007279.2	Salmonella enterica	-
NZ_CP007280.2	Salmonella enterica	-
NZ_CP007281.2	Salmonella enterica	-
NZ_CP007282.2	Salmonella enterica	-
NZ_CP007283.2	Salmonella enterica	-
NZ_CP007284.2	Salmonella enterica	-
NZ_CP007285.2	Salmonella enterica	-
NZ_CP007286.2	Salmonella enterica	-
NZ_CP007288.2	Salmonella enterica	-
NZ_CP007289.2	Salmonella enterica	-
NZ_CP007290.2	Salmonella enterica	-
NZ_CP007291.2	Salmonella enterica	-
NZ_CP007292.1	Salmonella enterica	-
NZ_CP007293.2	Salmonella enterica	-
NZ_CP007294.2	Salmonella enterica	-
NZ_CP007295.2	Salmonella enterica	-
NZ_CP007296.1	Salmonella enterica	-
NZ_CP007297.2	Salmonella enterica	-
NZ_CP007298.2	Salmonella enterica	-
NZ_CP007300.2	Salmonella enterica	-
NZ_CP007301.2	Salmonella enterica	-
NZ_CP007302.2	Salmonella enterica	-
NZ_CP007303.2	Salmonella enterica	-
NZ_CP007304.2	Salmonella enterica	-
NZ_CP007305.2	Salmonella enterica	-
NZ_CP007306.2	Salmonella enterica	-
NZ_CP007307.2	Salmonella enterica	-
NZ_CP007308.2	Salmonella enterica	-
NZ_CP007309.2	Salmonella enterica	-
NZ_CP007310.2	Salmonella enterica	-
NZ_CP007311.2	Salmonella enterica	-
NZ_CP007312.2	Salmonella enterica	-
NZ_CP007313.2	Salmonella enterica	-
NZ_CP007314.2	Salmonella enterica	-
NZ_CP007315.2	Salmonella enterica	-
NZ_CP007316.2	Salmonella enterica	-
NZ_CP007317.2	Salmonella enterica	-
NZ_CP007318.2	Salmonella enterica	-
NZ_CP007319.1	Salmonella enterica	-
NZ_CP007320.2	Salmonella enterica	-
NZ_CP007321.2	Salmonella enterica	-
NZ_CP007322.2	Salmonella enterica	-
NZ_CP007323.2	Salmonella enterica	-
NZ_CP007324.2	Salmonella enterica	-
NZ_CP007325.2	Salmonella enterica	-
NZ_CP007326.2	Salmonella enterica	-
NZ_CP007327.2	Salmonella enterica	-
NZ_CP007328.2	Salmonella enterica	-
NZ_CP007329.2	Salmonella enterica	-
NZ_CP007330.2	Salmonella enterica	-
NZ_CP007331.2	Salmonella enterica	-
NZ_CP007332.2	Salmonella enterica	-
NZ_CP007333.1	Salmonella enterica	-
NZ_CP007334.2	Salmonella enterica	-
NZ_CP007335.2	Salmonella enterica	-
NZ_CP007336.2	Salmonella enterica	-
NZ_CP007337.2	Salmonella enterica	-
NZ_CP007338.2	Salmonella enterica	-
NZ_CP007339.1	Salmonella enterica	-
NZ_CP007340.2	Salmonella enterica	-
NZ_CP007341.2	Salmonella enterica	-
NZ_CP007342.1	Salmonella enterica	-
NZ_CP007343.2	Salmonella enterica	-
NZ_CP007344.2	Salmonella enterica	-
NZ_CP007345.2	Salmonella enterica	-
NZ_CP007346.2	Salmonella enterica	-
NZ_CP007347.2	Salmonella enterica	-
NZ_CP007348.2	Salmonella enterica	-
NZ_CP007349.2	Salmonella enterica	-
NZ_CP007350.2	Salmonella enterica	-
NZ_CP007351.2	Salmonella enterica	-
NZ_CP007352.2	Salmonella enterica	-
NZ_CP007353.2	Salmonella enterica	-
NZ_CP007354.2	Salmonella enterica	-
NZ_CP007355.2	Salmonella enterica	-
NZ_CP007356.2	Salmonella enterica	-
NZ_CP007357.2	Salmonella enterica	-
NZ_CP007358.2	Salmonella enterica	-
NZ_CP007359.2	Salmonella enterica	-
NZ_CP007360.2	Salmonella enterica	-
NZ_CP007361.1	Salmonella enterica	-
NZ_CP007362.2	Salmonella enterica	-
NZ_CP007363.2	Salmonella enterica	-
NZ_CP007364.2	Salmonella enterica	-
NZ_CP007365.1	Salmonella enterica	-
NZ_CP007366.1	Salmonella enterica	-
NZ_CP007367.1	Salmonella enterica	-
NZ_CP007368.2	Salmonella enterica	-
NZ_CP007369.2	Salmonella enterica	-
NZ_CP007370.2	Salmonella enterica	-
NZ_CP007371.2	Salmonella enterica	-
NZ_CP007372.2	Salmonella enterica	-
NZ_CP007373.2	Salmonella enterica	-
NZ_CP007374.2	Salmonella enterica	-
NZ_CP007375.2	Salmonella enterica	-
NZ_CP007376.2	Salmonella enterica	-
NZ_CP007377.2	Salmonella enterica	-
NZ_CP007378.2	Salmonella enterica	-
NZ_CP007379.2	Salmonella enterica	-
NZ_CP007380.2	Salmonella enterica	-
NZ_CP007381.2	Salmonella enterica	-
NZ_CP007382.2	Salmonella enterica	-
NZ_CP007383.2	Salmonella enterica	-
NZ_CP007384.2	Salmonella enterica	-
NZ_CP007385.2	Salmonella enterica	-
NZ_CP007386.2	Salmonella enterica	-
NZ_CP007387.2	Salmonella enterica	-
NZ_CP007388.2	Salmonella enterica	-
NZ_CP007390.1	Escherichia coli	-
NZ_CP007391.1	Escherichia coli	-
NZ_CP007392.1	Escherichia coli	-
NZ_CP007393.1	Escherichia coli	-
NZ_CP007394.1	Escherichia coli	-
NZ_CP007395.2	Salmonella enterica	-
NZ_CP007396.2	Salmonella enterica	-
NZ_CP007397.2	Salmonella enterica	-
NZ_CP007398.2	Salmonella enterica	-
NZ_CP007400.2	Salmonella enterica	-
NZ_CP007401.2	Salmonella enterica	-
NZ_CP007402.2	Salmonella enterica	-
NZ_CP007403.2	Salmonella enterica	-
NZ_CP007404.2	Salmonella enterica	-
NZ_CP007405.2	Salmonella enterica	-
NZ_CP007406.2	Salmonella enterica	-
NZ_CP007407.2	Salmonella enterica	-
NZ_CP007408.2	Salmonella enterica	-
NZ_CP007411.2	Salmonella enterica	-
NZ_CP007412.2	Salmonella enterica	-
NZ_CP007413.2	Salmonella enterica	-
NZ_CP007414.2	Salmonella enterica	-
NZ_CP007415.2	Salmonella enterica	-
NZ_CP007416.2	Salmonella enterica	-
NZ_CP007417.2	Salmonella enterica	-
NZ_CP007418.2	Salmonella enterica	-
NZ_CP007419.2	Salmonella enterica	-
NZ_CP007420.2	Salmonella enterica	-
NZ_CP007421.2	Salmonella enterica	-
NZ_CP007422.2	Salmonella enterica	-
NZ_CP007423.1	Salmonella enterica	-
NZ_CP007424.2	Salmonella enterica	-
NZ_CP007425.1	Salmonella enterica	-
NZ_CP007426.1	Salmonella enterica	-
NZ_CP007427.1	Salmonella enterica	-
NZ_CP007428.1	Salmonella enterica	-
NZ_CP007429.2	Salmonella enterica	-
NZ_CP007430.2	Salmonella enterica	-
NZ_CP007431.2	Salmonella enterica	-
NZ_CP007432.2	Salmonella enterica	-
NZ_CP007433.2	Salmonella enterica	-
NZ_CP007434.2	Salmonella enterica	-
NZ_CP007438.1	Salmonella enterica	-
NZ_CP007442.1	Escherichia coli	-
NZ_CP007463.2	Salmonella enterica	-
NZ_CP007464.2	Salmonella enterica	-
NZ_CP007465.1	Salmonella enterica	-
NZ_CP007466.1	Salmonella enterica	-
NZ_CP007467.1	Salmonella enterica	-
NZ_CP007468.1	Salmonella enterica	-
NZ_CP007469.1	Salmonella enterica	-
NZ_CP007483.2	Salmonella enterica	-
NZ_CP007484.1	Salmonella enterica	-
NZ_CP007491.1	Escherichia coli	-
NZ_CP007498.2	Salmonella enterica	-
NZ_CP007505.1	Salmonella enterica	-
NZ_CP007507.1	Salmonella enterica	-
NZ_CP007523.1	Salmonella enterica	-
NZ_CP007528.1	Salmonella enterica	-
NZ_CP007530.1	Salmonella enterica	-
NZ_CP007531.1	Salmonella enterica	-
NZ_CP007532.1	Salmonella enterica	-
NZ_CP007533.1	Salmonella enterica	-
NZ_CP007534.1	Salmonella enterica	-
NZ_CP007540.2	Salmonella enterica	-
NZ_CP007546.1	Enterobacter asburiae	-
NZ_CP007557.1	Citrobacter freundii	-
NZ_CP007559.2	Salmonella enterica	-
NZ_CP007581.1	Salmonella enterica	-
NZ_CP007584.2	Salmonella enterica	-
NZ_CP007592.1	Escherichia coli	-
NZ_CP007594.1	Escherichia coli	-
NZ_CP007598.1	Salmonella enterica	-
NZ_CP007639.1	Salmonella enterica	-
NZ_CP007727.1	Klebsiella pneumoniae	-
NZ_CP007731.1	Klebsiella pneumoniae	-
NZ_CP007799.1	Escherichia coli	-
NZ_CP007804.1	Salmonella enterica	-
NZ_CP008697.1	Escherichia coli	-
NZ_CP008788.1	Klebsiella oxytoca	-
NZ_CP008797.1	Klebsiella pneumoniae	-
NZ_CP008801.1	Escherichia coli	-
NZ_CP008805.1	Escherichia coli	-
NZ_CP008827.1	Klebsiella pneumoniae	-
NZ_CP008831.1	Klebsiella pneumoniae	-
NZ_CP008841.1	Klebsiella michiganensis	-
NZ_CP008886.1	Raoultella ornithinolytica	-
NZ_CP008897.1	Enterobacter hormaechei	-
NZ_CP008905.1	Enterobacter hormaechei	-
NZ_CP008925.1	Salmonella enterica	-
NZ_CP008928.1	Salmonella enterica	-
NZ_CP008929.1	Klebsiella pneumoniae	-
NZ_CP008957.1	Escherichia coli	-
NZ_CP009049.1	Salmonella enterica	-
NZ_CP009050.1	Escherichia coli	-
NZ_CP009072.1	Escherichia coli	-
NZ_CP009083.1	Salmonella enterica	-
NZ_CP009084.2	Salmonella enterica	-
NZ_CP009085.2	Salmonella enterica	-
NZ_CP009086.1	Salmonella enterica	-
NZ_CP009087.1	Salmonella enterica	-
NZ_CP009088.1	Salmonella enterica	-
NZ_CP009089.1	Salmonella enterica	-
NZ_CP009090.1	Salmonella enterica	-
NZ_CP009091.1	Salmonella enterica	-
NZ_CP009092.1	Salmonella enterica	-
NZ_CP009093.1	Salmonella enterica	-
NZ_CP009102.1	Salmonella enterica	-
NZ_CP009104.1	Escherichia coli	-
NZ_CP009106.2	Escherichia coli	-
NZ_CP009114.1	Klebsiella pneumoniae	-
NZ_CP009166.1	Escherichia coli	-
NZ_CP009208.1	Klebsiella pneumoniae	-
NZ_CP009273.1	Escherichia coli	-
NZ_CP009274.2	Klebsiella variicola	-
NZ_CP009451.1	Cedecea neteri	-
NZ_CP009458.1	Cedecea neteri	-
NZ_CP009459.1	Cedecea neteri	-
NZ_CP009461.1	Klebsiella pneumoniae	-
NZ_CP009559.1	Salmonella enterica	-
NZ_CP009561.1	Salmonella enterica	-
NZ_CP009578.1	Escherichia coli	-
NZ_CP009644.1	Escherichia coli	-
NZ_CP009685.1	Escherichia coli	-
NZ_CP009756.1	Enterobacter cloacae	-
NZ_CP009768.1	Salmonella enterica	-
NZ_CP009771.1	Klebsiella pneumoniae	-
NZ_CP009775.1	Klebsiella pneumoniae	-
NZ_CP009789.1	Escherichia coli	-
NZ_CP009859.1	Escherichia coli	-
NZ_CP009863.1	Klebsiella pneumoniae	-
NZ_CP009872.1	Klebsiella pneumoniae	-
NZ_CP010116.1	Escherichia coli	-
NZ_CP010117.1	Escherichia coli	-
NZ_CP010119.1	Escherichia coli	-
NZ_CP010121.1	Escherichia coli	-
NZ_CP010122.1	Escherichia coli	-
NZ_CP010125.1	Escherichia coli	-
NZ_CP010129.1	Escherichia coli	-
NZ_CP010132.1	Escherichia coli	-
NZ_CP010133.1	Escherichia coli	-
NZ_CP010134.1	Escherichia coli	-
NZ_CP010137.1	Escherichia coli	-
NZ_CP010140.1	Escherichia coli	-
NZ_CP010143.1	Escherichia coli	-
NZ_CP010145.1	Escherichia coli	-
NZ_CP010148.1	Escherichia coli	-
NZ_CP010150.1	Escherichia coli	-
NZ_CP010151.1	Escherichia coli	-
NZ_CP010152.1	Escherichia coli	-
NZ_CP010157.1	Escherichia coli	-
NZ_CP010160.1	Escherichia coli	-
NZ_CP010163.1	Escherichia coli	-
NZ_CP010167.1	Escherichia coli	-
NZ_CP010169.1	Escherichia coli	-
NZ_CP010170.1	Escherichia coli	-
NZ_CP010171.1	Escherichia coli	-
NZ_CP010172.1	Escherichia coli	-
NZ_CP010176.1	Escherichia coli	-
NZ_CP010177.1	Escherichia coli	-
NZ_CP010178.1	Escherichia coli	-
NZ_CP010180.1	Escherichia coli	-
NZ_CP010183.1	Escherichia coli	-
NZ_CP010186.1	Escherichia coli	-
NZ_CP010191.1	Escherichia coli	-
NZ_CP010196.1	Escherichia coli	-
NZ_CP010200.1	Escherichia coli	-
NZ_CP010206.1	Escherichia coli	-
NZ_CP010213.1	Escherichia coli	-
NZ_CP010219.1	Escherichia coli	-
NZ_CP010221.1	Escherichia coli	-
NZ_CP010226.1	Escherichia coli	-
NZ_CP010228.1	Escherichia coli	-
NZ_CP010229.1	Escherichia coli	-
NZ_CP010230.1	Escherichia coli	-
NZ_CP010231.1	Escherichia coli	-
NZ_CP010235.1	Escherichia coli	-
NZ_CP010236.1	Escherichia coli	-
NZ_CP010237.1	Escherichia coli	-
NZ_CP010238.1	Escherichia coli	-
NZ_CP010240.1	Escherichia coli	-
NZ_CP010242.1	Escherichia coli	-
NZ_CP010279.1	Salmonella enterica	-
NZ_CP010280.1	Salmonella enterica	-
NZ_CP010281.1	Salmonella enterica	-
NZ_CP010282.1	Salmonella enterica	-
NZ_CP010283.1	Salmonella enterica	-
NZ_CP010284.1	Salmonella enterica	-
NZ_CP010304.1	Escherichia coli	-
NZ_CP010315.1	Escherichia coli	-
NZ_CP010344.1	Escherichia coli	-
NZ_CP010371.1	Escherichia coli	-
NZ_CP010376.2	Enterobacter hormaechei	-
NZ_CP010377.1	Enterobacter hormaechei	-
NZ_CP010384.1	Enterobacter hormaechei	-
NZ_CP010392.1	Klebsiella pneumoniae	-
NZ_CP010438.1	Escherichia coli	-
NZ_CP010439.1	Escherichia coli	-
NZ_CP010440.1	Escherichia coli	-
NZ_CP010441.1	Escherichia coli	-
NZ_CP010442.1	Escherichia coli	-
NZ_CP010443.1	Escherichia coli	-
NZ_CP010444.1	Escherichia coli	-
NZ_CP010445.1	Escherichia coli	-
NZ_CP010523.2	Klebsiella variicola	-
NZ_CP010557.1	Raoultella ornithinolytica	-
NZ_CP010585.1	Escherichia coli	-
NZ_CP010816.1	Escherichia coli	-
NZ_CP010876.1	Escherichia coli	-
NZ_CP011018.1	Escherichia coli	-
NZ_CP011047.1	Cronobacter sakazakii	-
NZ_CP011061.1	Escherichia coli	-
NZ_CP011077.1	Klebsiella michiganensis	-
NZ_CP011113.2	Escherichia coli	-
NZ_CP011124.1	Escherichia coli	-
NZ_CP011132.1	Citrobacter amalonaticus	-
NZ_CP011134.1	Escherichia coli	-
NZ_CP011233.1	Salmonella enterica	-
NZ_CP011259.2	Salmonella enterica	-
NZ_CP011288.1	Salmonella enterica	-
NZ_CP011289.1	Salmonella enterica	-
NZ_CP011292.1	Salmonella enterica	-
NZ_CP011320.1	Escherichia coli	-
NZ_CP011321.1	Escherichia coli	-
NZ_CP011322.1	Escherichia coli	-
NZ_CP011324.1	Escherichia coli	-
NZ_CP011331.1	Escherichia coli	-
NZ_CP011342.2	Escherichia coli	-
NZ_CP011343.2	Escherichia coli	-
NZ_CP011365.1	Salmonella enterica	-
NZ_CP011394.1	Salmonella enterica	-
NZ_CP011396.1	Salmonella enterica	-
NZ_CP011416.1	Escherichia coli	-
NZ_CP011428.1	Salmonella enterica	-
NZ_CP011495.1	Escherichia coli	-
NZ_CP011511.1	Shigella boydii	-
NZ_CP011539.1	Klebsiella aerogenes	-
NZ_CP011572.1	Enterobacter hormaechei	-
NZ_CP011574.1	Klebsiella aerogenes	-
NZ_CP011578.1	Klebsiella pneumoniae	-
NZ_CP011581.1	Enterobacter hormaechei	-
NZ_CP011584.1	Enterobacter hormaechei	-
NZ_CP011591.1	Enterobacter asburiae	-
NZ_CP011597.1	Klebsiella oxytoca	-
NZ_CP011602.1	Phytobacter ursingii	-
NZ_CP011612.1	Citrobacter freundii	-
NZ_CP011618.1	Klebsiella oxytoca	-
NZ_CP011624.1	Klebsiella pneumoniae	-
NZ_CP011636.1	Klebsiella oxytoca	-
NZ_CP011647.1	Klebsiella pneumoniae	-
NZ_CP011650.1	Enterobacter hormaechei	-
NZ_CP011657.1	Citrobacter freundii	-
NZ_CP011662.1	Enterobacter hormaechei	-
NZ_CP011790.1	Salmonella enterica	-
NZ_CP011791.1	Salmonella enterica	-
NZ_CP011798.1	Enterobacter ludwigii	-
NZ_CP011863.1	Enterobacter asburiae	-
NZ_CP011915.1	Escherichia coli	-
NZ_CP011938.1	Escherichia coli	-
NZ_CP011942.1	Salmonella enterica	-
NZ_CP011967.1	Salmonella enterica	-
NZ_CP011976.1	Klebsiella pneumoniae	-
NZ_CP011980.1	Klebsiella pneumoniae	-
NZ_CP011985.1	Klebsiella pneumoniae	-
NZ_CP012038.1	Salmonella enterica	-
NZ_CP012043.1	Klebsiella pneumoniae	-
NZ_CP012091.1	Salmonella enterica	-
NZ_CP012125.1	Escherichia coli	-
NZ_CP012126.1	Escherichia coli	-
NZ_CP012127.1	Escherichia coli	-
NZ_CP012144.1	Salmonella enterica	-
NZ_CP012162.1	Enterobacter roggenkampii	-
NZ_CP012165.1	Enterobacter hormaechei	-
NZ_CP012167.1	Enterobacter hormaechei	-
NZ_CP012252.1	Klebsiella quasipneumoniae	-
NZ_CP012253.1	Cronobacter sakazakii	-
NZ_CP012257.1	Cronobacter universalis	-
NZ_CP012266.1	Cronobacter dublinensis	-
NZ_CP012300.1	Klebsiella quasipneumoniae	-
NZ_CP012344.2	Salmonella enterica	-
NZ_CP012346.1	Salmonella enterica	-
NZ_CP012347.1	Salmonella enterica	-
NZ_CP012349.1	Salmonella enterica	-
NZ_CP012376.1	Escherichia coli	-
NZ_CP012379.1	Escherichia coli	-
NZ_CP012380.1	Escherichia coli	-
NZ_CP012396.1	Salmonella enterica	-
NZ_CP012426.1	Klebsiella pneumoniae	-
NZ_CP012513.1	Salmonella enterica	-
NZ_CP012514.1	Salmonella enterica	-
NZ_CP012554.1	Citrobacter portucalensis	-
NZ_CP012555.1	Raoultella ornithinolytica	-
NZ_CP012560.1	Klebsiella pneumoniae	-
NZ_CP012561.1	Klebsiella pneumoniae	-
NZ_CP012568.1	Klebsiella pneumoniae	-
NZ_CP012598.1	Salmonella enterica	-
NZ_CP012599.1	Salmonella enterica	-
NZ_CP012625.1	Escherichia coli	-
NZ_CP012631.1	Escherichia coli	-
NZ_CP012633.1	Escherichia coli	-
NZ_CP012635.1	Escherichia coli	-
NZ_CP012681.1	Salmonella enterica	-
NZ_CP012693.1	Escherichia coli	-
NZ_CP012743.1	Klebsiella pneumoniae	-
NZ_CP012744.1	Klebsiella pneumoniae	-
NZ_CP012745.1	Klebsiella pneumoniae	-
NZ_CP012753.1	Klebsiella pneumoniae	-
NZ_CP012802.1	Escherichia coli	-
NZ_CP012833.1	Salmonella enterica	-
NZ_CP012868.1	Escherichia coli	-
NZ_CP012869.1	Escherichia coli	-
NZ_CP012870.1	Escherichia coli	-
NZ_CP012883.1	Klebsiella pneumoniae	-
NZ_CP012921.1	Salmonella enterica	-
NZ_CP012924.1	Salmonella enterica	-
NZ_CP012930.1	Salmonella enterica	-
NZ_CP012987.1	Klebsiella pneumoniae	-
NZ_CP012992.1	Klebsiella pneumoniae	-
NZ_CP012999.1	Enterobacter sp. E20	-
NZ_CP013025.1	Escherichia coli	-
NZ_CP013029.1	Escherichia coli	-
NZ_CP013031.1	Escherichia coli	-
NZ_CP013048.1	Escherichia coli	-
NZ_CP013097.1	Salmonella enterica	-
NZ_CP013112.1	Escherichia coli	-
NZ_CP013185.1	Escherichia coli	-
NZ_CP013190.1	Escherichia coli	-
NZ_CP013222.1	Salmonella enterica	-
NZ_CP013226.1	Salmonella enterica	-
NZ_CP013322.1	Klebsiella pneumoniae	-
NZ_CP013338.1	Raoultella ornithinolytica	-
NZ_CP013483.1	Escherichia coli	-
NZ_CP013658.1	Escherichia coli	-
NZ_CP013662.1	Escherichia coli	-
NZ_CP013663.1	Escherichia coli	-
NZ_CP013685.1	Salmonella enterica	-
NZ_CP013702.1	Salmonella enterica	-
NZ_CP013711.1	Klebsiella pneumoniae	-
NZ_CP013831.1	Escherichia coli	-
NZ_CP013835.1	Escherichia coli	-
NZ_CP013940.1	Cronobacter malonaticus	-
NZ_CP013952.1	Escherichia coli	-
NZ_CP013985.1	Klebsiella variicola	-
NZ_CP013990.1	Leclercia adecarboxylata	-
NZ_CP014004.1	Klebsiella pneumoniae	-
NZ_CP014007.1	Kosakonia oryzae	-
NZ_CP014008.1	Klebsiella pneumoniae	-
NZ_CP014010.1	Klebsiella pneumoniae	-
NZ_CP014015.2	Citrobacter amalonaticus	-
NZ_CP014029.2	Klebsiella aerogenes	-
NZ_CP014030.2	Citrobacter sp. FDAARGOS_156	-
NZ_CP014051.2	Salmonella enterica	-
NZ_CP014070.2	Citrobacter amalonaticus	-
NZ_CP014071.1	Klebsiella quasipneumoniae	-
NZ_CP014092.2	Escherichia coli	-
NZ_CP014111.1	Escherichia coli	-
NZ_CP014123.1	Klebsiella pneumoniae	-
NZ_CP014154.1	Klebsiella quasipneumoniae	-
NZ_CP014155.1	Klebsiella quasipneumoniae	-
NZ_CP014156.1	Klebsiella quasipneumoniae	-
NZ_CP014225.1	Escherichia coli	-
NZ_CP014268.2	Escherichia coli	-
NZ_CP014269.1	Escherichia coli	-
NZ_CP014270.1	Escherichia coli	-
NZ_CP014272.1	Escherichia coli	-
NZ_CP014280.1	Enterobacter cloacae	-
NZ_CP014314.1	Escherichia coli	-
NZ_CP014316.1	Escherichia coli	-
NZ_CP014348.1	Escherichia coli	-
NZ_CP014356.1	Salmonella enterica	-
NZ_CP014358.1	Salmonella enterica	-
NZ_CP014488.1	Escherichia coli	-
NZ_CP014495.1	Escherichia coli	-
NZ_CP014497.1	Escherichia coli	-
NZ_CP014522.1	Escherichia coli	-
NZ_CP014536.1	Salmonella enterica	-
NZ_CP014583.1	Escherichia coli	-
NZ_CP014620.1	Salmonella enterica	-
NZ_CP014621.2	Salmonella enterica	-
NZ_CP014647.1	Klebsiella pneumoniae	-
NZ_CP014657.1	Salmonella enterica	-
NZ_CP014659.2	Salmonella enterica	-
NZ_CP014661.1	Salmonella enterica	-
NZ_CP014663.2	Salmonella enterica	-
NZ_CP014664.1	Salmonella enterica	-
NZ_CP014665.1	Salmonella enterica	-
NZ_CP014666.2	Salmonella enterica	-
NZ_CP014667.1	Escherichia coli	-
NZ_CP014696.2	Klebsiella quasipneumoniae	-
NZ_CP014748.2	Klebsiella aerogenes	-
NZ_CP014755.1	Klebsiella pneumoniae	-
NZ_CP014762.1	Klebsiella pneumoniae	-
NZ_CP014768.1	Shigella sp. PAMC 28760	-
NZ_CP014965.1	Salmonella enterica	-
NZ_CP014967.1	Salmonella enterica	-
NZ_CP014969.1	Salmonella enterica	-
NZ_CP014971.2	Salmonella enterica	-
NZ_CP014975.1	Salmonella enterica	-
NZ_CP014977.1	Salmonella enterica	-
NZ_CP014979.2	Salmonella enterica	-
NZ_CP014981.1	Salmonella enterica	-
NZ_CP014982.2	Salmonella enterica	-
NZ_CP014983.1	Salmonella enterica	-
NZ_CP014994.1	Salmonella enterica	-
NZ_CP014996.1	Salmonella enterica	-
NZ_CP015020.1	Escherichia coli	-
NZ_CP015023.1	Escherichia coli	-
NZ_CP015024.2	Salmonella enterica	-
NZ_CP015025.1	Klebsiella pneumoniae	-
NZ_CP015069.1	Escherichia coli	-
NZ_CP015074.2	Escherichia coli	-
NZ_CP015076.1	Escherichia coli	-
NZ_CP015085.1	Escherichia coli	-
NZ_CP015113.1	Kosakonia radicincitans	-
NZ_CP015120.1	Klebsiella pneumoniae	-
NZ_CP015130.1	Klebsiella pneumoniae	-
NZ_CP015134.1	Klebsiella pneumoniae	-
NZ_CP015138.1	Escherichia coli	-
NZ_CP015157.1	Salmonella enterica	-
NZ_CP015159.1	Escherichia coli	-
NZ_CP015227.1	Enterobacter sp. ODB01	-
NZ_CP015228.1	Escherichia coli	-
NZ_CP015229.1	Escherichia coli	-
NZ_CP015240.1	Escherichia coli	-
NZ_CP015241.1	Escherichia coli	-
NZ_CP015244.1	Escherichia coli	-
NZ_CP015385.1	Klebsiella pneumoniae	-
NZ_CP015392.1	Klebsiella pneumoniae	-
NZ_CP015500.1	Klebsiella pneumoniae	-
NZ_CP015524.1	Salmonella enterica	-
NZ_CP015526.1	Salmonella enterica	-
NZ_CP015574.1	Salmonella enterica	-
NZ_CP015724.1	Salmonella enterica	-
NZ_CP015753.1	Klebsiella pneumoniae	-
NZ_CP015774.2	Lelliottia amnigena	-
NZ_CP015822.1	Klebsiella pneumoniae	-
NZ_CP015831.1	Escherichia coli	-
NZ_CP015832.1	Escherichia coli	-
NZ_CP015834.1	Escherichia coli	-
NZ_CP015842.1	Escherichia coli	-
NZ_CP015843.2	Escherichia coli	-
NZ_CP015846.1	Escherichia coli	-
NZ_CP015853.1	Escherichia coli	-
NZ_CP015855.1	Escherichia coli	-
NZ_CP015912.1	Escherichia coli	-
NZ_CP015923.1	Salmonella enterica	-
NZ_CP015924.1	Salmonella enterica	-
NZ_CP015995.1	Escherichia coli	-
NZ_CP016007.1	Escherichia coli	-
NZ_CP016010.1	Salmonella enterica	-
NZ_CP016012.1	Salmonella enterica	-
NZ_CP016014.1	Salmonella enterica	-
NZ_CP016018.1	Escherichia coli	-
NZ_CP016159.1	Klebsiella pneumoniae	-
NZ_CP016182.2	Escherichia coli	-
NZ_CP016337.1	Kosakonia sacchari	-
NZ_CP016344.1	Klebsiella variicola	-
NZ_CP016357.1	Salmonella enterica	-
NZ_CP016358.1	Escherichia coli	-
NZ_CP016385.1	Salmonella enterica	-
NZ_CP016404.1	Escherichia coli	-
NZ_CP016406.1	Salmonella enterica	-
NZ_CP016408.1	Salmonella enterica	-
NZ_CP016410.1	Salmonella enterica	-
NZ_CP016412.1	Salmonella enterica	-
NZ_CP016497.1	Escherichia coli	-
NZ_CP016504.1	Salmonella enterica	-
NZ_CP016507.1	Salmonella enterica	-
NZ_CP016514.1	Salmonella enterica	-
NZ_CP016517.1	Salmonella enterica	-
NZ_CP016521.1	Salmonella enterica	-
NZ_CP016525.1	Salmonella enterica	-
NZ_CP016530.1	Salmonella enterica	-
NZ_CP016546.1	Escherichia coli	-
NZ_CP016561.1	Salmonella enterica	-
NZ_CP016563.1	Salmonella enterica	-
NZ_CP016565.1	Salmonella enterica	-
NZ_CP016569.1	Salmonella enterica	-
NZ_CP016573.1	Salmonella enterica	-
NZ_CP016576.1	Salmonella enterica	-
NZ_CP016579.1	Salmonella enterica	-
NZ_CP016586.1	Salmonella enterica	-
NZ_CP016625.1	Escherichia coli	-
NZ_CP016628.1	Escherichia coli	-
NZ_CP016754.1	Salmonella enterica	-
NZ_CP016755.1	Escherichia coli	-
NZ_CP016762.1	Citrobacter freundii	-
NZ_CP016811.1	Klebsiella pneumoniae	-
NZ_CP016813.1	Klebsiella pneumoniae	-
NZ_CP016814.1	Klebsiella pneumoniae	-
NZ_CP016828.1	Escherichia coli	-
NZ_CP016837.1	Salmonella enterica	-
NZ_CP016923.1	Klebsiella pneumoniae	-
NZ_CP016926.1	Klebsiella pneumoniae	-
NZ_CP016952.1	Citrobacter freundii	-
NZ_CP017087.1	Enterobacter sp. HK169	-
NZ_CP017100.1	Escherichia coli	-
NZ_CP017177.1	Salmonella enterica	-
NZ_CP017179.1	Enterobacter hormaechei	-
NZ_CP017180.1	Enterobacter hormaechei	-
NZ_CP017181.1	Enterobacter kobei	-
NZ_CP017183.1	Enterobacter hormaechei	-
NZ_CP017184.1	Enterobacter roggenkampii	-
NZ_CP017186.1	Enterobacter hormaechei	-
NZ_CP017220.1	Escherichia coli	-
NZ_CP017232.1	Salmonella enterica	-
NZ_CP017249.1	Escherichia coli	-
NZ_CP017251.1	Escherichia coli	-
NZ_CP017279.1	Enterobacter ludwigii	-
NZ_CP017284.1	Klebsiella variicola	-
NZ_CP017289.1	Klebsiella variicola	-
NZ_CP017434.1	Escherichia coli	-
NZ_CP017436.1	Escherichia coli	-
NZ_CP017438.1	Escherichia coli	-
NZ_CP017440.1	Escherichia coli	-
NZ_CP017442.1	Escherichia coli	-
NZ_CP017444.1	Escherichia coli	-
NZ_CP017446.1	Escherichia coli	-
NZ_CP017450.1	Klebsiella sp. LTGPAF-6F	-
NZ_CP017475.1	Enterobacter cloacae	-
NZ_CP017617.1	Salmonella enterica	-
NZ_CP017621.1	Salmonella enterica	-
NZ_CP017631.1	Escherichia coli	-
NZ_CP017669.1	Escherichia coli	-
NZ_CP017719.1	Salmonella enterica	-
NZ_CP017720.1	Salmonella enterica	-
NZ_CP017723.1	Salmonella enterica	-
NZ_CP017727.1	Salmonella enterica	-
NZ_CP017728.1	Salmonella enterica	-
NZ_CP017777.1	Klebsiella pneumoniae	-
NZ_CP017802.2	Raoultella ornithinolytica	-
NZ_CP017844.1	Escherichia coli	-
NZ_CP017849.1	Klebsiella variicola	-
NZ_CP017928.1	Klebsiella oxytoca	-
NZ_CP017934.1	Klebsiella pneumoniae	-
NZ_CP017970.1	Salmonella enterica	-
NZ_CP017971.1	Salmonella enterica	-
NZ_CP017972.1	Salmonella enterica	-
NZ_CP017973.1	Salmonella enterica	-
NZ_CP017974.1	Salmonella enterica	-
NZ_CP017975.1	Salmonella enterica	-
NZ_CP017976.1	Salmonella enterica	-
NZ_CP017977.1	Salmonella enterica	-
NZ_CP017978.1	Salmonella enterica	-
NZ_CP017979.1	Escherichia coli	-
NZ_CP017980.1	Escherichia coli	-
NZ_CP017985.1	Klebsiella pneumoniae	-
NZ_CP017990.1	Enterobacter cloacae complex sp. ECNIH7	-
NZ_CP017994.1	Klebsiella pneumoniae	-
NZ_CP018016.1	Kosakonia radicincitans	-
NZ_CP018056.1	Klebsiella pneumoniae	-
NZ_CP018103.1	Escherichia coli	-
NZ_CP018109.1	Escherichia coli	-
NZ_CP018115.1	Escherichia coli	-
NZ_CP018121.1	Escherichia coli	-
NZ_CP018140.1	Klebsiella pneumoniae	-
NZ_CP018206.1	Escherichia coli	-
NZ_CP018219.1	Salmonella enterica	-
NZ_CP018237.1	Escherichia coli	-
NZ_CP018239.1	Escherichia coli	-
NZ_CP018241.1	Escherichia coli	-
NZ_CP018243.1	Escherichia coli	-
NZ_CP018245.1	Escherichia coli	-
NZ_CP018247.1	Escherichia coli	-
NZ_CP018250.1	Escherichia coli	-
NZ_CP018252.1	Escherichia coli	-
NZ_CP018306.1	Klebsiella pneumoniae	-
NZ_CP018307.1	Klebsiella variicola	-
NZ_CP018323.1	Escherichia coli	-
NZ_CP018337.1	Klebsiella pneumoniae	-
NZ_CP018352.1	Klebsiella pneumoniae	-
NZ_CP018364.1	Klebsiella pneumoniae	-
NZ_CP018427.1	Klebsiella pneumoniae	-
NZ_CP018428.1	Klebsiella pneumoniae	-
NZ_CP018437.1	Klebsiella pneumoniae	-
NZ_CP018438.1	Klebsiella pneumoniae	-
NZ_CP018447.1	Klebsiella pneumoniae	-
NZ_CP018450.1	Klebsiella pneumoniae	-
NZ_CP018454.1	Klebsiella pneumoniae	-
NZ_CP018628.1	Lelliottia jeotgali	-
NZ_CP018633.1	Salmonella enterica	-
NZ_CP018635.1	Salmonella enterica	-
NZ_CP018637.1	Salmonella enterica	-
NZ_CP018640.1	Salmonella enterica	-
NZ_CP018642.1	Salmonella enterica	-
NZ_CP018644.1	Salmonella enterica	-
NZ_CP018645.1	Salmonella enterica	-
NZ_CP018647.1	Salmonella enterica	-
NZ_CP018648.1	Salmonella enterica	-
NZ_CP018651.1	Salmonella enterica	-
NZ_CP018655.1	Salmonella enterica	-
NZ_CP018657.1	Salmonella enterica	-
NZ_CP018659.1	Salmonella enterica	-
NZ_CP018661.1	Salmonella enterica	-
NZ_CP018671.1	Klebsiella pneumoniae	-
NZ_CP018676.1	Klebsiella pneumoniae	-
NZ_CP018686.1	Klebsiella pneumoniae	-
NZ_CP018692.1	Klebsiella pneumoniae	-
NZ_CP018695.1	Klebsiella pneumoniae	-
NZ_CP018701.1	Klebsiella pneumoniae	-
NZ_CP018707.1	Klebsiella pneumoniae	-
NZ_CP018713.1	Klebsiella pneumoniae	-
NZ_CP018719.1	Klebsiella pneumoniae	-
NZ_CP018735.1	Klebsiella pneumoniae	-
NZ_CP018770.2	Escherichia coli	-
NZ_CP018785.1	Enterobacter ludwigii	-
NZ_CP018801.1	Escherichia coli	-
NZ_CP018810.1	Citrobacter freundii	-
NZ_CP018816.1	Klebsiella pneumoniae	-
NZ_CP018840.1	Escherichia coli	-
NZ_CP018883.1	Klebsiella pneumoniae	-
NZ_CP018885.1	Klebsiella pneumoniae	-
NZ_CP018948.1	Escherichia coli	-
NZ_CP018957.1	Escherichia coli	-
NZ_CP018965.1	Escherichia coli	-
NZ_CP018970.1	Escherichia coli	-
NZ_CP018976.1	Escherichia coli	-
NZ_CP018979.1	Escherichia coli	-
NZ_CP018983.1	Escherichia coli	-
NZ_CP018991.1	Escherichia coli	-
NZ_CP018995.1	Escherichia coli	-
NZ_CP019000.1	Escherichia coli	-
NZ_CP019005.1	Escherichia coli	-
NZ_CP019008.1	Escherichia coli	-
NZ_CP019012.1	Escherichia coli	-
NZ_CP019015.1	Escherichia coli	-
NZ_CP019020.1	Escherichia coli	-
NZ_CP019029.1	Escherichia coli	-
NZ_CP019035.1	Salmonella enterica	-
NZ_CP019047.1	Klebsiella pneumoniae	-
NZ_CP019051.1	Escherichia coli	-
NZ_CP019071.1	Escherichia coli	-
NZ_CP019079.1	Klebsiella pneumoniae	-
NZ_CP019113.1	Enterobacter sp. SA187	-
NZ_CP019116.1	Salmonella enterica	-
NZ_CP019160.1	Klebsiella pneumoniae	-
NZ_CP019172.1	Salmonella enterica	-
NZ_CP019174.1	Salmonella enterica	-
NZ_CP019176.1	Salmonella enterica	-
NZ_CP019177.1	Salmonella enterica	-
NZ_CP019178.1	Salmonella enterica	-
NZ_CP019179.1	Salmonella enterica	-
NZ_CP019181.1	Salmonella enterica	-
NZ_CP019183.1	Salmonella enterica	-
NZ_CP019184.1	Salmonella enterica	-
NZ_CP019185.1	Salmonella enterica	-
NZ_CP019186.1	Salmonella enterica	-
NZ_CP019189.1	Salmonella enterica	-
NZ_CP019192.1	Salmonella enterica	-
NZ_CP019196.1	Salmonella enterica	-
NZ_CP019197.1	Salmonella enterica	-
NZ_CP019198.1	Salmonella enterica	-
NZ_CP019201.1	Salmonella enterica	-
NZ_CP019202.1	Salmonella enterica	-
NZ_CP019204.1	Salmonella enterica	-
NZ_CP019206.1	Salmonella enterica	-
NZ_CP019213.3	Escherichia coli	-
NZ_CP019219.1	Klebsiella pneumoniae	-
NZ_CP019243.1	Escherichia coli	-
NZ_CP019245.1	Escherichia coli	-
NZ_CP019250.1	Escherichia coli	-
NZ_CP019256.1	Escherichia coli	-
NZ_CP019259.1	Escherichia coli	-
NZ_CP019267.1	Escherichia coli	-
NZ_CP019271.1	Escherichia coli	-
NZ_CP019273.1	Escherichia coli	-
NZ_CP019280.1	Escherichia coli	-
NZ_CP019355.1	Escherichia coli	-
NZ_CP019359.1	Escherichia coli	-
NZ_CP019361.1	Escherichia coli	-
NZ_CP019383.1	Salmonella enterica	-
NZ_CP019392.1	Escherichia coli	-
NZ_CP019403.1	Salmonella enterica	-
NZ_CP019404.1	Salmonella enterica	-
NZ_CP019405.1	Salmonella enterica	-
NZ_CP019406.1	Salmonella enterica	-
NZ_CP019407.1	Salmonella enterica	-
NZ_CP019408.1	Salmonella enterica	-
NZ_CP019409.1	Salmonella enterica	-
NZ_CP019410.1	Salmonella enterica	-
NZ_CP019411.1	Salmonella enterica	-
NZ_CP019412.1	Salmonella enterica	-
NZ_CP019413.1	Salmonella enterica	-
NZ_CP019414.1	Salmonella enterica	-
NZ_CP019415.1	Salmonella enterica	-
NZ_CP019416.1	Salmonella enterica	-
NZ_CP019417.1	Salmonella enterica	-
NZ_CP019418.1	Salmonella enterica	-
NZ_CP019442.1	Salmonella enterica	-
NZ_CP019455.1	Escherichia coli	-
NZ_CP019558.1	Escherichia coli	-
NZ_CP019560.1	Escherichia coli	-
NZ_CP019629.1	Escherichia coli	-
NZ_CP019649.1	Salmonella enterica	-
NZ_CP019681.1	Salmonella enterica	-
NZ_CP019772.1	Klebsiella pneumoniae	-
NZ_CP019777.1	Escherichia coli	-
NZ_CP019778.1	Escherichia coli	-
NZ_CP019839.1	Enterobacter roggenkampii	-
NZ_CP019889.1	Enterobacter hormaechei	-
NZ_CP019903.1	Escherichia coli	-
NZ_CP019944.1	Escherichia coli	-
NZ_CP019953.1	Escherichia coli	-
NZ_CP019961.1	Escherichia coli	-
NZ_CP019986.1	Citrobacter werkmanii	-
NZ_CP020025.1	Escherichia coli	-
NZ_CP020048.1	Escherichia coli	-
NZ_CP020055.1	Escherichia coli	-
NZ_CP020058.1	Escherichia coli	-
NZ_CP020061.1	Klebsiella pneumoniae	-
NZ_CP020067.1	Klebsiella pneumoniae	-
NZ_CP020071.1	Klebsiella pneumoniae	-
NZ_CP020089.1	Enterobacter cloacae	-
NZ_CP020092.1	Escherichia coli	-
NZ_CP020101.1	Salmonella enterica	-
NZ_CP020106.1	Escherichia coli	-
NZ_CP020107.1	Escherichia coli	-
NZ_CP020108.1	Klebsiella pneumoniae	-
NZ_CP020116.1	Escherichia coli	-
NZ_CP020358.1	Klebsiella oxytoca	-
NZ_CP020368.1	Escherichia coli	-
NZ_CP020448.2	Citrobacter braakii	-
NZ_CP020492.1	Salmonella enterica	-
NZ_CP020495.1	Escherichia coli	-
NZ_CP020498.1	Klebsiella pneumoniae	-
NZ_CP020509.1	Escherichia coli	-
NZ_CP020514.1	Escherichia coli	-
NZ_CP020516.1	Escherichia coli	-
NZ_CP020520.1	Escherichia coli	-
NZ_CP020525.1	Enterobacter cloacae	-
NZ_CP020528.1	Enterobacter cloacae	-
NZ_CP020543.1	Escherichia coli	-
NZ_CP020545.1	Escherichia coli	-
NZ_CP020565.1	Salmonella enterica	-
NZ_CP020657.1	Klebsiella sp. M5al	-
NZ_CP020718.1	Salmonella enterica	-
NZ_CP020752.1	Salmonella enterica	-
NZ_CP020817.1	Enterobacter sp. Crenshaw	-
NZ_CP020823.1	Salmonella enterica	-
NZ_CP020825.1	Salmonella enterica	-
NZ_CP020835.1	Escherichia coli	-
NZ_CP020837.1	Klebsiella pneumoniae	-
NZ_CP020841.1	Klebsiella pneumoniae	-
NZ_CP020847.1	Klebsiella variicola	-
NZ_CP020853.1	Klebsiella pneumoniae	-
NZ_CP020901.1	Klebsiella pneumoniae	-
NZ_CP020912.1	Salmonella enterica	-
NZ_CP020922.1	Salmonella enterica	-
NZ_CP020933.1	Escherichia coli	-
NZ_CP021162.1	Enterobacter hormaechei	-
NZ_CP021165.1	Klebsiella pneumoniae	-
NZ_CP021167.1	Enterobacter hormaechei	-
NZ_CP021175.1	Escherichia coli	-
NZ_CP021179.1	Escherichia coli	-
NZ_CP021193.1	Escherichia coli	-
NZ_CP021202.1	Escherichia coli	-
NZ_CP021207.1	Escherichia coli	-
NZ_CP021288.1	Escherichia coli	-
NZ_CP021329.1	Raoultella ornithinolytica	-
NZ_CP021335.1	Escherichia coli	-
NZ_CP021339.1	Escherichia coli	-
NZ_CP021454.1	Escherichia coli	-
NZ_CP021532.1	Escherichia coli	-
NZ_CP021535.1	Escherichia coli	-
NZ_CP021539.1	Klebsiella pneumoniae	-
NZ_CP021549.1	Klebsiella pneumoniae	-
NZ_CP021683.1	Escherichia coli	-
NZ_CP021685.1	Klebsiella pneumoniae	-
NZ_CP021689.1	Escherichia coli	-
NZ_CP021691.1	Escherichia coli	-
NZ_CP021696.1	Klebsiella pneumoniae	-
NZ_CP021708.1	Klebsiella pneumoniae	-
NZ_CP021718.1	Klebsiella pneumoniae	-
NZ_CP021722.1	Escherichia coli	-
NZ_CP021726.1	Escherichia coli	-
NZ_CP021732.1	Escherichia coli	-
NZ_CP021736.1	Escherichia coli	-
NZ_CP021740.1	Klebsiella pneumoniae	-
NZ_CP021751.1	Klebsiella pneumoniae	-
NZ_CP021757.1	Klebsiella pneumoniae	-
NZ_CP021833.1	Klebsiella pneumoniae	-
NZ_CP021840.1	Escherichia coli	-
NZ_CP021844.1	Escherichia coli	-
NZ_CP021851.1	Enterobacter cloacae	-
NZ_CP021859.1	Klebsiella pneumoniae	-
NZ_CP021879.1	Escherichia coli	-
NZ_CP021909.1	Salmonella enterica	-
NZ_CP021935.1	Escherichia coli	-
NZ_CP021939.1	Klebsiella pneumoniae	-
NZ_CP021944.1	Klebsiella pneumoniae	-
NZ_CP021950.1	Klebsiella pneumoniae	-
NZ_CP021955.1	Klebsiella pneumoniae	-
NZ_CP021960.1	Klebsiella pneumoniae	-
NZ_CP021963.1	Citrobacter youngae	-
NZ_CP022003.1	Salmonella enterica	-
NZ_CP022019.1	Salmonella enterica	-
NZ_CP022023.1	Klebsiella pneumoniae	-
NZ_CP022034.1	Salmonella enterica	-
NZ_CP022049.2	Citrobacter braakii	-
NZ_CP022050.2	Escherichia coli	-
NZ_CP022062.1	Salmonella enterica	-
NZ_CP022069.2	Salmonella enterica	-
NZ_CP022070.1	Salmonella enterica	-
NZ_CP022073.1	Citrobacter koseri	-
NZ_CP022086.2	Escherichia coli	-
NZ_CP022116.1	Salmonella enterica	-
NZ_CP022117.1	Salmonella enterica	-
NZ_CP022120.1	Salmonella bongori	-
NZ_CP022127.1	Klebsiella pneumoniae	-
NZ_CP022135.1	Salmonella enterica	-
NZ_CP022142.1	Salmonella enterica	-
NZ_CP022143.1	Klebsiella pneumoniae	-
NZ_CP022148.1	Enterobacter roggenkampii	-
NZ_CP022151.1	Citrobacter freundii	-
NZ_CP022154.1	Escherichia coli	-
NZ_CP022164.1	Escherichia coli	-
NZ_CP022229.3	Escherichia coli	-
NZ_CP022273.1	Citrobacter freundii	-
NZ_CP022279.1	Escherichia coli	-
NZ_CP022348.1	Klebsiella michiganensis	-
NZ_CP022393.1	Escherichia coli	-
NZ_CP022407.1	Escherichia coli	-
NZ_CP022414.1	Escherichia coli	-
NZ_CP022444.1	Klebsiella sp. LY	-
NZ_CP022466.1	Escherichia coli	-
NZ_CP022494.1	Salmonella enterica	-
NZ_CP022497.1	Salmonella enterica	-
NZ_CP022500.1	Salmonella enterica	-
NZ_CP022503.1	Salmonella enterica	-
NZ_CP022532.1	Enterobacter hormaechei	-
NZ_CP022573.1	Klebsiella pneumoniae	-
NZ_CP022611.1	Klebsiella pneumoniae	-
NZ_CP022658.1	Salmonella enterica	-
NZ_CP022663.1	Salmonella enterica	-
NZ_CP022664.1	Escherichia coli	-
NZ_CP022686.1	Escherichia coli	-
NZ_CP022689.1	Escherichia coli	-
NZ_CP022691.2	Klebsiella pneumoniae	-
NZ_CP022695.1	Citrobacter farmeri	-
NZ_CP022730.1	Escherichia coli	-
NZ_CP022823.1	Klebsiella quasivariicola	-
NZ_CP022882.1	Klebsiella pneumoniae	-
NZ_CP022912.1	Escherichia coli	-
NZ_CP022916.1	Klebsiella pneumoniae	-
NZ_CP022919.1	Klebsiella pneumoniae	-
NZ_CP022922.1	Klebsiella pneumoniae	-
NZ_CP022924.1	Klebsiella pneumoniae	-
NZ_CP022959.1	Escherichia coli	-
NZ_CP022963.1	Salmonella enterica	-
NZ_CP022997.1	Klebsiella pneumoniae	-
NZ_CP023061.1	Escherichia coli	-
NZ_CP023142.1	Escherichia coli	-
NZ_CP023165.1	Escherichia coli	-
NZ_CP023166.1	Salmonella enterica	-
NZ_CP023185.1	Klebsiella michiganensis	-
NZ_CP023249.1	Klebsiella pneumoniae	-
NZ_CP023258.1	Escherichia coli	-
NZ_CP023345.1	Salmonella enterica	-
NZ_CP023346.1	Escherichia coli	-
NZ_CP023349.1	Escherichia coli	-
NZ_CP023353.1	Escherichia coli	-
NZ_CP023357.1	Escherichia coli	-
NZ_CP023359.1	Escherichia coli	-
NZ_CP023364.1	Escherichia coli	-
NZ_CP023366.1	Escherichia coli	-
NZ_CP023371.1	Escherichia coli	-
NZ_CP023377.1	Escherichia coli	-
NZ_CP023383.1	Escherichia coli	-
NZ_CP023386.1	Escherichia coli	-
NZ_CP023388.1	Escherichia coli	-
NZ_CP023416.1	Klebsiella pneumoniae	-
NZ_CP023430.1	Enterobacter hormaechei	-
NZ_CP023436.1	Salmonella enterica	-
NZ_CP023441.1	Klebsiella pneumoniae	-
NZ_CP023468.1	Salmonella enterica	-
NZ_CP023470.1	Salmonella enterica	-
NZ_CP023475.1	Salmonella enterica	-
NZ_CP023478.1	Klebsiella quasipneumoniae	-
NZ_CP023487.1	Klebsiella pneumoniae	-
NZ_CP023502.1	Klebsiella pneumoniae	-
NZ_CP023508.1	Salmonella enterica	-
NZ_CP023512.1	Salmonella enterica	-
NZ_CP023525.1	Cedecea neteri	-
NZ_CP023527.1	Citrobacter koseri	-
NZ_CP023529.1	Lelliottia amnigena	-
NZ_CP023531.1	Escherichia coli	-
NZ_CP023535.1	Escherichia coli	-
NZ_CP023541.1	Escherichia coli	-
NZ_CP023553.1	Klebsiella pneumoniae	-
NZ_CP023569.1	Enterobacter hormaechei	-
NZ_CP023644.1	Escherichia coli	-
NZ_CP023673.1	Escherichia coli	-
NZ_CP023722.1	Klebsiella pneumoniae	-
NZ_CP023749.1	Escherichia coli	-
NZ_CP023815.1	Escherichia coli	-
NZ_CP023820.1	Escherichia coli	-
NZ_CP023826.1	Escherichia coli	-
NZ_CP023834.1	Escherichia coli	-
NZ_CP023839.1	Klebsiella pneumoniae	-
NZ_CP023844.1	Escherichia coli	-
NZ_CP023849.1	Escherichia coli	-
NZ_CP023853.1	Escherichia coli	-
NZ_CP023870.1	Escherichia coli	-
NZ_CP023874.1	Raoultella planticola	-
NZ_CP023877.1	Raoultella planticola	-
NZ_CP023888.1	Raoultella ornithinolytica	-
NZ_CP023899.1	Escherichia coli	-
NZ_CP023907.1	Klebsiella pneumoniae	-
NZ_CP023913.1	Klebsiella pneumoniae	-
NZ_CP023919.1	Klebsiella pneumoniae	-
NZ_CP023925.1	Klebsiella pneumoniae	-
NZ_CP023941.1	Klebsiella pneumoniae	-
NZ_CP023946.1	Klebsiella pneumoniae	-
NZ_CP023949.1	Klebsiella pneumoniae	-
NZ_CP023960.1	Escherichia coli	-
NZ_CP023963.1	Klebsiella aerogenes	-
NZ_CP023975.1	Salmonella enterica	-
NZ_CP024038.1	Klebsiella pneumoniae	-
NZ_CP024056.1	Escherichia coli	-
NZ_CP024090.1	Escherichia coli	-
NZ_CP024092.1	Escherichia coli	-
NZ_CP024127.1	Escherichia coli	-
NZ_CP024131.1	Escherichia coli	-
NZ_CP024134.1	Escherichia coli	-
NZ_CP024138.1	Escherichia coli	-
NZ_CP024141.1	Escherichia coli	-
NZ_CP024147.1	Escherichia coli	-
NZ_CP024165.1	Salmonella enterica	-
NZ_CP024168.1	Salmonella enterica	-
NZ_CP024191.1	Klebsiella pneumoniae	-
NZ_CP024223.1	Escherichia coli	-
NZ_CP024228.1	Escherichia coli	-
NZ_CP024232.1	Escherichia coli	-
NZ_CP024240.1	Escherichia coli	-
NZ_CP024243.1	Escherichia coli	-
NZ_CP024245.1	Escherichia coli	-
NZ_CP024256.1	Escherichia coli	-
NZ_CP024257.1	Escherichia coli	-
NZ_CP024260.1	Escherichia coli	-
NZ_CP024263.1	Escherichia coli	-
NZ_CP024269.1	Escherichia coli	-
NZ_CP024273.1	Escherichia coli	-
NZ_CP024275.1	Escherichia coli	-
NZ_CP024278.1	Escherichia coli	-
NZ_CP024282.1	Escherichia albertii	-
NZ_CP024289.1	Escherichia coli	-
NZ_CP024293.1	Escherichia coli	-
NZ_CP024299.1	Escherichia coli	-
[truncated: 3,154 more rows]

## Sheet: Dataset S5
Dataset S5. 10506 plasmids harbored in 5152 completely sequenced Enterobacteriaceae strains in this study
Accession number	Host species	blaKPC-2 gene	Replicon
CP006657.1	Klebsiella pneumoniae	blaKPC-2	IncR_1|IncFIB(K)_1_Kpn3|IncFII_1_pKP91|
CP010575.1	Klebsiella pneumoniae	blaKPC-2	IncR_1|
CP011991.1	Klebsiella pneumoniae	blaKPC-2	IncFIB(pQil)_1_pQil|IncFII_1_pKP91|
CP015395.1	Klebsiella pneumoniae	blaKPC-2	IncFIB(pQil)_1_pQil|IncFII_1_pKP91|
CP018959.1	Escherichia coli	blaKPC-2	IncN_1|
CP023938.1	Klebsiella pneumoniae	blaKPC-2	IncFII(pHN7A8)_1_pHN7A8|
CP026188.1	Enterobacteriaceae bacterium	blaKPC-2	IncL/M(pOXA-48)_1_pOXA-48|
CP026194.1	Enterobacteriaceae bacterium	blaKPC-2	IncL/M(pOXA-48)_1_pOXA-48|
CP026198.1	Enterobacteriaceae bacterium	blaKPC-2	IncN_1|
CP027700.1	Klebsiella pneumoniae	blaKPC-2	IncU_1|IncX3_1|
CP029219.1	Klebsiella pneumoniae	blaKPC-2	IncFII(pHN7A8)_1_pHN7A8|
CP034324.1	Klebsiella pneumoniae	blaKPC-2	IncR_1|IncFII(pHN7A8)_1_pHN7A8|
CP034424.1	Klebsiella pneumoniae	blaKPC-2	IncFII(pHN7A8)_1_pHN7A8|IncR_1|
CP035181.1	Klebsiella pneumoniae	blaKPC-2	FII(pBK30683)_1|
CP048414.1	Klebsiella pneumoniae	blaKPC-2	IncFII(pHN7A8)_1_pHN7A8|
CP050276.1	Klebsiella pneumoniae	blaKPC-2	IncFIB(pKPHS1)_1_pKPHS1|IncHI1B_1_pNDM-MAR|IncFIB(K)_1_Kpn3|
CP050279.1	Klebsiella pneumoniae	blaKPC-2	IncFII(pCRY)_1_pCRY|
CP050282.1	Klebsiella pneumoniae	blaKPC-2	IncFII(pHN7A8)_1_pHN7A8|IncR_1|
CP050288.1	Klebsiella pneumoniae	blaKPC-2	IncFII(pCRY)_1_pCRY|
CP056026.1	Klebsiella pneumoniae	blaKPC-2	IncFIB(pQil)_1_pQil|IncFII_1_pKP91|
CP064297.1	Klebsiella pneumoniae	blaKPC-2	ColRNAI_1|IncFII_1_pKP91|
CP065557.1	Klebsiella pneumoniae	blaKPC-2	IncFII(pHN7A8)_1_pHN7A8|IncR_1|
NC_016846.1	Klebsiella pneumoniae	blaKPC-2	IncFII_1_pKP91|IncR_1|
NZ_AP018674.1	Klebsiella pneumoniae	blaKPC-2	IncFII(pHN7A8)_1_pHN7A8|IncN_1|
NZ_AP022277.1	Enterobacter cloacae	blaKPC-2	IncP6_1|
NZ_AP023266.1	Klebsiella pneumoniae	blaKPC-2	IncFIB(pQil)_1_pQil|ColRNAI_1|IncFII_1_pKP91|
NZ_CP003997.1	Klebsiella pneumoniae	blaKPC-2	IncU_1|IncX3_1|
NZ_CP007558.1	Citrobacter freundii	blaKPC-2	IncA/C2_1|IncN_1|
NZ_CP007732.1	Klebsiella pneumoniae	blaKPC-2	IncA/C2_1|IncN_1|
NZ_CP008791.1	Klebsiella oxytoca	blaKPC-2	IncFII_1_pKP91|IncFII(Yp)_1_Yersenia|
NZ_CP008798.1	Klebsiella pneumoniae	blaKPC-2	IncR_1|
NZ_CP008833.1	Klebsiella pneumoniae	blaKPC-2	IncFII_1_pKP91|IncFIB(pQil)_1_pQil|
NZ_CP008901.1	Enterobacter hormaechei	blaKPC-2	IncN_1|
NZ_CP008908.1	Enterobacter hormaechei	blaKPC-2	IncN_1|
NZ_CP009862.1	Escherichia coli	blaKPC-2	IncN_1|
NZ_CP009875.1	Klebsiella pneumoniae	blaKPC-2	IncFII_1_pKP91|IncFIB(pQil)_1_pQil|
NZ_CP010374.1	Enterobacter hormaechei	blaKPC-2	repA_1_pKPC-2|
NZ_CP010379.1	Enterobacter hormaechei	blaKPC-2	repA_1_pKPC-2|
NZ_CP010396.1	Klebsiella pneumoniae	blaKPC-2	IncR_1|
NZ_CP011571.1	Enterobacter hormaechei	blaKPC-2	IncR_1|
NZ_CP011573.1	Klebsiella aerogenes	blaKPC-2	Rep_1_pKPC-2|
NZ_CP011580.1	Enterobacter hormaechei	blaKPC-2	IncR_1|
NZ_CP011582.1	Enterobacter hormaechei	blaKPC-2	repA_1_pKPC-2|
NZ_CP011595.1	Klebsiella oxytoca	blaKPC-2	IncFII(SARC14)_1_SARC14|IncFII(S)_1|
NZ_CP011598.1	Phytobacter ursingii	blaKPC-2	repA_1_pKPC-2|
NZ_CP011608.1	Citrobacter freundii	blaKPC-2	repA_1_pKPC-2|
NZ_CP011611.1	Citrobacter freundii	blaKPC-2	RepA_1_pKPC-CAV1321|
NZ_CP011615.1	Klebsiella oxytoca	blaKPC-2	IncFII(SARC14)_1_SARC14|IncFII(S)_1|
NZ_CP011622.1	Klebsiella pneumoniae	blaKPC-2	IncA/C2_1|
NZ_CP011635.1	Klebsiella oxytoca	blaKPC-2	IncHI1B(CIT)_1_pNDM-CIT|IncHI1A(CIT)_1_pNDM-CIT|
NZ_CP011649.1	Enterobacter hormaechei	blaKPC-2	IncR_1|
NZ_CP011656.1	Citrobacter freundii	blaKPC-2	repA_1_pKPC-2|IncL/M(pMU407)_1_pMU407|
NZ_CP011661.1	Enterobacter hormaechei	blaKPC-2	IncR_1|
NZ_CP011981.1	Klebsiella pneumoniae	blaKPC-2	IncFIB(pQil)_1_pQil|IncFII_1_pKP91|
NZ_CP011986.1	Klebsiella pneumoniae	blaKPC-2	IncFIB(pQil)_1_pQil|IncFII_1_pKP91|
NZ_CP013325.1	Klebsiella pneumoniae	blaKPC-2	repA_1_pKPC-2|
NZ_CP015395.1	Klebsiella pneumoniae	blaKPC-2	IncFIB(pQil)_1_pQil|IncFII_1_pKP91|
NZ_CP015991.1	Klebsiella pneumoniae	blaKPC-2	IncR_1|IncR_1|
NZ_CP017929.1	Klebsiella oxytoca	blaKPC-2	IncFII(SARC14)_1_SARC14|IncFII(S)_1|
NZ_CP017937.1	Klebsiella pneumoniae	blaKPC-2	repA_1_pKPC-2|
NZ_CP017993.1	Enterobacter cloacae complex	blaKPC-2	Col440II_1|ColRNAI_1|
NZ_CP018426.1	Klebsiella pneumoniae	blaKPC-2	repA_1_pKPC-2|
NZ_CP018432.1	Klebsiella pneumoniae	blaKPC-2	repA_1_pKPC-2|
NZ_CP018436.1	Klebsiella pneumoniae	blaKPC-2	repA_1_pKPC-2|
NZ_CP018455.1	Klebsiella pneumoniae	blaKPC-2	IncR_1|IncFII(pHN7A8)_1_pHN7A8|
NZ_CP018668.1	Klebsiella pneumoniae	blaKPC-2	repA_1_pKPC-2|
NZ_CP018669.1	Klebsiella pneumoniae	blaKPC-2	IncL/M(pMU407)_1_pMU407|
NZ_CP018884.1	Klebsiella pneumoniae	blaKPC-2	IncFIB(pQil)_1_pQil|
NZ_CP018887.1	Klebsiella pneumoniae	blaKPC-2	IncN_1|IncFIB(pQil)_1_pQil|
NZ_CP018945.1	Escherichia coli	blaKPC-2	IncN_1|
NZ_CP018949.1	Escherichia coli	blaKPC-2	ColRNAI_1|
NZ_CP018956.1	Escherichia coli	blaKPC-2	IncA/C2_1|
NZ_CP018963.1	Escherichia coli	blaKPC-2	IncN_1|
NZ_CP018968.1	Escherichia coli	blaKPC-2	IncP6_1|Col440I_1|
NZ_CP018974.1	Escherichia coli	blaKPC-2	IncL/M(pMU407)_1_pMU407|
NZ_CP018977.1	Escherichia coli	blaKPC-2	IncN_1|
NZ_CP018989.1	Escherichia coli	blaKPC-2	IncFII_1_pKP91|IncFIA(HI1)_1_HI1|IncR_1|
NZ_CP018999.1	Escherichia coli	blaKPC-2	IncFII(p14)_1_p14|
NZ_CP019001.1	Escherichia coli	blaKPC-2	IncFIC(FII)_1|IncA/C2_1|
NZ_CP019006.1	Escherichia coli	blaKPC-2	IncN_1|
NZ_CP019017.1	Escherichia coli	blaKPC-2	IncR_1|
NZ_CP019026.1	Escherichia coli	blaKPC-2	IncN_1|
NZ_CP020110.1	Klebsiella pneumoniae	blaKPC-2	IncR_1|
NZ_CP020500.1	Klebsiella pneumoniae	blaKPC-2	IncR_1|
NZ_CP021195.1	Escherichia coli	blaKPC-2	FII(pBK30683)_1|IncR_1|
NZ_CP021328.1	Raoultella ornithinolytica	blaKPC-2	IncFII(p14)_1_p14|IncFIB(pQil)_1_pQil|IncU_1|
NZ_CP021743.1	Klebsiella pneumoniae	blaKPC-2	repA_1_pKPC-2|
NZ_CP021835.1	Klebsiella pneumoniae	blaKPC-2	IncA/C2_1|
NZ_CP022275.1	Citrobacter freundii	blaKPC-2	IncFIA_1|IncFII(p14)_1_p14|
NZ_CP022276.1	Citrobacter freundii	blaKPC-2	-
NZ_CP022349.1	Klebsiella michiganensis	blaKPC-2	IncFII(p14)_1_p14|IncFIA_1|
NZ_CP022574.1	Klebsiella pneumoniae	blaKPC-2	IncFII_1_pKP91|IncFIB(K)_1_Kpn3|
NZ_CP022693.1	Klebsiella pneumoniae	blaKPC-2	IncFIB(pQil)_1_pQil|IncFII_1_pKP91|
NZ_CP022698.1	Citrobacter farmeri	blaKPC-2	IncR_1|IncFII_1_pKP91|
NZ_CP022917.1	Klebsiella pneumoniae	blaKPC-2	IncFIB(pQil)_1_pQil|IncFII_1_pKP91|IncFIB(K)_1_Kpn3|
NZ_CP022920.1	Klebsiella pneumoniae	blaKPC-2	IncFII_1_pKP91|IncFIB(pQil)_1_pQil|IncFIB(K)_1_Kpn3|
NZ_CP022923.1	Klebsiella pneumoniae	blaKPC-2	IncFIB(pQil)_1_pQil|IncFII_1_pKP91|IncFIB(K)_1_Kpn3|
NZ_CP022926.1	Klebsiella pneumoniae	blaKPC-2	IncFIB(K)_1_Kpn3|IncFIB(pQil)_1_pQil|IncFII_1_pKP91|
NZ_CP023186.1	Klebsiella michiganensis	blaKPC-2	IncFII(p14)_1_p14|IncFIA_1|
NZ_CP023443.1	Klebsiella pneumoniae	blaKPC-2	IncFII_1_pKP91|
NZ_CP023480.1	Klebsiella quasipneumoniae	blaKPC-2	IncQ1_1|
NZ_CP023725.1	Klebsiella pneumoniae	blaKPC-2	IncR_1|IncFII(pHN7A8)_1_pHN7A8|IncN_1|
NZ_CP023928.1	Klebsiella pneumoniae	blaKPC-2	IncFIB(pQil)_1_pQil|IncFII_1_pKP91|
NZ_CP023942.1	Klebsiella pneumoniae	blaKPC-2	IncR_1|IncFII(pHN7A8)_1_pHN7A8|
NZ_CP023952.1	Klebsiella pneumoniae	blaKPC-2	IncA/C2_1|
NZ_CP024709.1	Klebsiella pneumoniae	blaKPC-2	-
NZ_CP025006.1	Klebsiella pneumoniae	blaKPC-2	IncFIB(K)_1_Kpn3|IncFII_1_pKP91|
NZ_CP025009.1	Klebsiella pneumoniae	blaKPC-2	IncFIB(K)_1_Kpn3|ColRNAI_1|IncFII_1_pKP91|
NZ_CP025010.1	Klebsiella pneumoniae	blaKPC-2	IncFIB(pQil)_1_pQil|IncFII_1_pKP91|
NZ_CP025141.1	Klebsiella pneumoniae	blaKPC-2	IncA/C2_1|
NZ_CP025147.1	Klebsiella pneumoniae	blaKPC-2	IncA/C2_1|
NZ_CP025148.1	Klebsiella pneumoniae	blaKPC-2	IncFIB(K)_1_Kpn3|
NZ_CP025458.1	Klebsiella pneumoniae	blaKPC-2	IncR_1|IncFII(pHN7A8)_1_pHN7A8|
NZ_CP025463.1	Klebsiella pneumoniae	blaKPC-2	IncR_1|IncFII(pHN7A8)_1_pHN7A8|
NZ_CP025468.1	Klebsiella pneumoniae	blaKPC-2	IncFII_1_pKP91|IncR_1|
NZ_CP025952.1	Klebsiella pneumoniae	blaKPC-2	IncFII(pHN7A8)_1_pHN7A8|IncR_1|
NZ_CP026020.1	Klebsiella pneumoniae	blaKPC-2	IncX5_2|
NZ_CP026025.1	Klebsiella pneumoniae	blaKPC-2	-
NZ_CP026131.1	Klebsiella pneumoniae	blaKPC-2	IncR_1|IncFII(pHN7A8)_1_pHN7A8|
NZ_CP026133.1	Klebsiella pneumoniae	blaKPC-2	IncR_1|IncFII(pHN7A8)_1_pHN7A8|
NZ_CP026137.1	Klebsiella pneumoniae	blaKPC-2	IncFII(pHN7A8)_1_pHN7A8|IncR_1|
NZ_CP026141.1	Klebsiella pneumoniae	blaKPC-2	IncFII(pHN7A8)_1_pHN7A8|IncR_1|
NZ_CP026147.1	Klebsiella pneumoniae	blaKPC-2	IncFII(pHN7A8)_1_pHN7A8|
NZ_CP026152.1	Klebsiella pneumoniae	blaKPC-2	IncR_1|IncFII(pHN7A8)_1_pHN7A8|
NZ_CP026169.1	Leclercia spp.	blaKPC-2	IncN_1|
NZ_CP026175.1	Klebsiella pneumoniae	blaKPC-2	IncFIB(K)_1_Kpn3|Col440I_1|
NZ_CP026179.1	Klebsiella pneumoniae	blaKPC-2	IncN_1|IncFII_1_pKP91|IncFIA(HI1)_1_HI1|
NZ_CP026204.1	Escherichia coli	blaKPC-2	IncX5_2|
NZ_CP026205.1	Escherichia coli	blaKPC-2	IncN3_1|
NZ_CP026210.1	Citrobacter spp.	blaKPC-2	IncL/M(pOXA-48)_1_pOXA-48|
NZ_CP026213.1	Citrobacter spp.	blaKPC-2	RepA_1_pKPC-CAV1321|
NZ_CP026232.1	Citrobacter freundii	blaKPC-2	IncN3_1|
NZ_CP026236.1	Citrobacter freundii	blaKPC-2	IncN_1|
NZ_CP026239.1	Citrobacter freundii	blaKPC-2	repA_1_pKPC-2|
NZ_CP026272.1	Klebsiella oxytoca	blaKPC-2	IncFII_1_pKP91|
NZ_CP026274.1	Klebsiella oxytoca	blaKPC-2	IncFIA(HI1)_1_HI1|IncN3_1|IncN_1|
NZ_CP026277.1	Klebsiella oxytoca	blaKPC-2	IncN_1|
NZ_CP026280.1	Klebsiella oxytoca	blaKPC-2	IncFII_1_pKP91|
NZ_CP026389.1	Leclercia spp.	blaKPC-2	IncN_1|
NZ_CP026394.1	Klebsiella pneumoniae	blaKPC-2	IncFII(S)_1|IncFII(SARC14)_1_SARC14|
NZ_CP026395.1	Klebsiella pneumoniae	blaKPC-2	IncL/M(pOXA-48)_1_pOXA-48|
NZ_CP026401.1	Escherichia coli	blaKPC-2	IncQ2_1|
NZ_CP026584.1	Klebsiella pneumoniae	blaKPC-2	IncR_1|IncFII(pHN7A8)_1_pHN7A8|
NZ_CP026589.1	Klebsiella pneumoniae	blaKPC-2	IncFII(pHN7A8)_1_pHN7A8|
NZ_CP027049.1	Klebsiella pneumoniae	blaKPC-2	IncFIB(K)_1_Kpn3|IncFII_1_pKP91|
NZ_CP027056.1	Klebsiella pneumoniae	blaKPC-2	IncFIB(pQil)_1_pQil|
NZ_CP027067.1	Klebsiella pneumoniae	blaKPC-2	IncR_1|IncFII(pHN7A8)_1_pHN7A8|
NZ_CP027143.1	Enterobacter hormaechei	blaKPC-2	repA_1_pKPC-2|
NZ_CP027150.1	Klebsiella pneumoniae	blaKPC-2	IncR_1|
NZ_CP027158.1	Klebsiella pneumoniae	blaKPC-2	IncFIB(pQil)_1_pQil|IncFII_1_pKP91|
NZ_CP028389.1	Klebsiella pneumoniae	blaKPC-2	IncFII_1_pKP91|
NZ_CP028541.1	Klebsiella pneumoniae	blaKPC-2	IncR_1|IncFII(pHN7A8)_1_pHN7A8|
NZ_CP028547.1	Klebsiella pneumoniae	blaKPC-2	IncFII(pHN7A8)_1_pHN7A8|
NZ_CP028554.1	Klebsiella variicola	blaKPC-2	IncFII(Yp)_1_Yersenia|
NZ_CP028582.1	Klebsiella pneumoniae	blaKPC-2	IncR_1|IncFII(pHN7A8)_1_pHN7A8|
NZ_CP028790.1	Klebsiella pneumoniae	blaKPC-2	IncFII(pHN7A8)_1_pHN7A8|
NZ_CP028796.1	Klebsiella pneumoniae	blaKPC-2	IncR_1|IncFII(pHN7A8)_1_pHN7A8|
NZ_CP028805.1	Klebsiella pneumoniae	blaKPC-2	IncR_1|IncFII_1_pKP91|
NZ_CP029225.1	Klebsiella pneumoniae	blaKPC-2	IncR_1|IncFII(pHN7A8)_1_pHN7A8|
NZ_CP029230.1	Klebsiella pneumoniae	blaKPC-2	IncI1_1_Alpha|IncFII(pHN7A8)_1_pHN7A8|
NZ_CP029381.1	Klebsiella pneumoniae	blaKPC-2	IncR_1|IncFII(pHN7A8)_1_pHN7A8|
NZ_CP029429.1	Klebsiella quasipneumoniae	blaKPC-2	IncU_1|IncX5_1|
NZ_CP029431.1	Klebsiella quasipneumoniae	blaKPC-2	RepA_1_pKPC-CAV1321|
NZ_CP029439.1	Klebsiella quasipneumoniae	blaKPC-2	IncX5_1|
NZ_CP030134.1	Klebsiella pneumoniae	blaKPC-2	IncR_1|
NZ_CP030267.1	Klebsiella pneumoniae	blaKPC-2	-
NZ_CP030342.1	Klebsiella pneumoniae	blaKPC-2	IncFIB(pQil)_1_pQil|IncFII_1_pKP91|
NZ_CP031720.1	Klebsiella pneumoniae	blaKPC-2	IncFII(pHN7A8)_1_pHN7A8|IncR_1|
NZ_CP031936.1	Klebsiella pneumoniae	blaKPC-2	IncFII(pHN7A8)_1_pHN7A8|IncR_1|
NZ_CP032166.1	Klebsiella pneumoniae	blaKPC-2	IncFII(pHN7A8)_1_pHN7A8|IncR_1|
NZ_CP032181.1	Citrobacter freundii	blaKPC-2	FII(pBK30683)_1|
NZ_CP032242.1	Klebsiella pneumoniae	blaKPC-2	IncR_1|IncFII(pHN7A8)_1_pHN7A8|
NZ_CP032355.1	Klebsiella variicola	blaKPC-2	IncX5_2|
NZ_CP032895.1	Enterobacter kobei	blaKPC-2	IncP6_1|
NZ_CP033404.1	Klebsiella pneumoniae	blaKPC-2	IncR_1|IncFII(pHN7A8)_1_pHN7A8|
NZ_CP033628.1	Klebsiella pneumoniae	blaKPC-2	IncR_1|IncFIA(HI1)_1_HI1|IncFII_1_pKP91|
NZ_CP033956.1	Klebsiella pneumoniae	blaKPC-2	IncR_1|IncFII(pHN7A8)_1_pHN7A8|
NZ_CP033962.1	Klebsiella pneumoniae	blaKPC-2	IncFII(pHN7A8)_1_pHN7A8|
NZ_CP034125.1	Klebsiella pneumoniae	blaKPC-2	IncR_1|IncFII(pHN7A8)_1_pHN7A8|
NZ_CP034417.1	Klebsiella pneumoniae	blaKPC-2	IncR_1|IncFII(pHN7A8)_1_pHN7A8|
NZ_CP034777.1	Klebsiella pneumoniae	blaKPC-2	IncFII_1_pKP91|
NZ_CP035387.1	Enterobacter hormaechei	blaKPC-2	IncN_1|
NZ_CP036301.1	Klebsiella pneumoniae	blaKPC-2	IncR_1|IncFII(pHN7A8)_1_pHN7A8|
NZ_CP036306.1	Klebsiella pneumoniae	blaKPC-2	IncFII(pHN7A8)_1_pHN7A8|
NZ_CP036362.1	Klebsiella pneumoniae	blaKPC-2	IncFII(pHN7A8)_1_pHN7A8|IncR_1|
NZ_CP036372.1	Klebsiella pneumoniae	blaKPC-2	IncR_1|IncFII(pHN7A8)_1_pHN7A8|
NZ_CP037737.1	Citrobacter freundii	blaKPC-2	IncL/M(pMU407)_1_pMU407|
NZ_CP037739.1	Citrobacter freundii	blaKPC-2	repA_1_pKPC-2|
NZ_CP037744.1	Klebsiella pneumoniae	blaKPC-2	IncFIB(pQil)_1_pQil|IncFII_1_pKP91|
NZ_CP038279.1	Raoultella ornithinolytica	blaKPC-2	-
NZ_CP039794.1	Klebsiella quasipneumoniae	blaKPC-2	IncFII(p14)_1_p14|
NZ_CP039798.1	Klebsiella pneumoniae	blaKPC-2	IncFII(Yp)_1_Yersenia|
NZ_CP039805.1	Klebsiella pneumoniae	blaKPC-2	IncFII(Yp)_1_Yersenia|
NZ_CP039810.1	Klebsiella pneumoniae	blaKPC-2	IncR_1|IncFII(pHN7A8)_1_pHN7A8|
NZ_CP039815.1	Klebsiella pneumoniae	blaKPC-2	IncFII(Yp)_1_Yersenia|
NZ_CP039820.1	Klebsiella pneumoniae	blaKPC-2	IncR_1|IncFII(pHN7A8)_1_pHN7A8|
NZ_CP039826.1	Klebsiella pneumoniae	blaKPC-2	IncFIA(HI1)_1_HI1|IncFII_1_pKP91|
NZ_CP039831.1	Klebsiella pneumoniae	blaKPC-2	IncFIA(HI1)_1_HI1|IncFII_1_pKP91|
NZ_CP039969.1	Klebsiella pneumoniae	blaKPC-2	IncFIB(K)_1_Kpn3|IncFII_1_pKP91|
NZ_CP039975.1	Klebsiella pneumoniae	blaKPC-2	IncFII(Yp)_1_Yersenia|IncR_1|IncFII_1_pKP91|IncFIB(K)_1_Kpn3|
NZ_CP040068.1	Escherichia coli	blaKPC-2	IncA/C2_1|
NZ_CP040123.1	Klebsiella pneumoniae	blaKPC-2	IncFIB(K)_1_Kpn3|IncR_1|
NZ_CP040180.1	Klebsiella pneumoniae	blaKPC-2	IncR_1|IncFII_1_pKP91|
NZ_CP040185.1	Raoultella planticola	blaKPC-2	IncFII(p14)_1_p14|
NZ_CP040384.1	Escherichia coli	blaKPC-2	IncA/C2_1|
NZ_CP040535.1	Klebsiella pneumoniae	blaKPC-2	IncFII(pHN7A8)_1_pHN7A8|IncR_1|
NZ_CP040541.1	Klebsiella pneumoniae	blaKPC-2	IncR_1|IncFII(pHN7A8)_1_pHN7A8|
NZ_CP040547.1	Klebsiella pneumoniae	blaKPC-2	IncR_1|IncFII(pHN7A8)_1_pHN7A8|
NZ_CP041375.1	Klebsiella pneumoniae	blaKPC-2	IncR_1|IncFII(pHN7A8)_1_pHN7A8|
NZ_CP042976.1	Klebsiella pneumoniae	blaKPC-2	IncX6_1|
NZ_CP043008.1	Citrobacter portucalensis	blaKPC-2	-
NZ_CP044187.1	Salmonella enterica	blaKPC-2	IncN_1|
NZ_CP044259.1	Klebsiella pneumoniae	blaKPC-2	IncR_1|IncFII(pHN7A8)_1_pHN7A8|
NZ_CP045264.1	Klebsiella pneumoniae	blaKPC-2	IncR_1|IncFII(pHN7A8)_1_pHN7A8|
NZ_CP047161.1	Klebsiella pneumoniae	blaKPC-2	IncR_1|IncFII(pHN7A8)_1_pHN7A8|
NZ_CP047194.1	Klebsiella pneumoniae	blaKPC-2	IncR_1|IncFII(pHN7A8)_1_pHN7A8|
NZ_CP047966.1	Enterobacter hormaechei	blaKPC-2	IncP6_1|IncR_1|IncFIA(HI1)_1_HI1|IncP6_1|ColRNAI_1|
NZ_CP048384.1	Citrobacter freundii	blaKPC-2	IncA/C2_1|
NZ_CP048825.1	Escherichia coli	blaKPC-2	IncN_1|
NZ_CP049601.1	Klebsiella aerogenes	blaKPC-2	IncFII_1_pKP91|IncFIB(pQil)_1_pQil|
NZ_CP050075.1	Enterobacter kobei	blaKPC-2	IncFII(p14)_1_p14|
NZ_CP050339.1	Klebsiella pneumoniae	blaKPC-2	IncR_1|IncFII(pHN7A8)_1_pHN7A8|
NZ_CP050345.1	Klebsiella pneumoniae	blaKPC-2	IncR_1|IncFII(pHN7A8)_1_pHN7A8|
NZ_CP050357.1	Klebsiella pneumoniae	blaKPC-2	IncR_1|IncFII(pHN7A8)_1_pHN7A8|
NZ_CP053017.1	Klebsiella pneumoniae	blaKPC-2	IncFII(pHN7A8)_1_pHN7A8|IncR_1|
NZ_CP053039.1	Klebsiella pneumoniae	blaKPC-2	IncQ1_1|
NZ_CP054281.1	Citrobacter freundii	blaKPC-2	Col440I_1|
NZ_CP054283.1	Escherichia coli	blaKPC-2	repA_1_pKPC-2|
NZ_CP054288.1	Klebsiella pneumoniae	blaKPC-2	repA_1_pKPC-2|
NZ_CP054293.1	Klebsiella pneumoniae	blaKPC-2	repA_1_pKPC-2|
NZ_CP054296.1	Citrobacter freundii	blaKPC-2	-
NZ_CP054297.1	Citrobacter freundii	blaKPC-2	repA_1_pKPC-2|
NZ_CP054722.1	Klebsiella pneumoniae	blaKPC-2	IncR_1|IncFII(pHN7A8)_1_pHN7A8|
NZ_CP054728.1	Klebsiella pneumoniae	blaKPC-2	IncR_1|IncFII(pHN7A8)_1_pHN7A8|
NZ_CP054734.1	Klebsiella pneumoniae	blaKPC-2	IncR_1|IncFII(pHN7A8)_1_pHN7A8|
NZ_CP054740.1	Klebsiella pneumoniae	blaKPC-2	IncR_1|IncFII(pHN7A8)_1_pHN7A8|
NZ_CP054746.1	Klebsiella pneumoniae	blaKPC-2	IncR_1|IncFII(pHN7A8)_1_pHN7A8|
NZ_CP054752.1	Klebsiella pneumoniae	blaKPC-2	IncR_1|IncFII(pHN7A8)_1_pHN7A8|
NZ_CP054758.1	Klebsiella pneumoniae	blaKPC-2	IncR_1|IncFII(pHN7A8)_1_pHN7A8|
NZ_CP054764.1	Klebsiella pneumoniae	blaKPC-2	IncR_1|IncFII(pHN7A8)_1_pHN7A8|
NZ_CP054770.1	Klebsiella pneumoniae	blaKPC-2	IncR_1|IncFII(pHN7A8)_1_pHN7A8|
NZ_CP054776.1	Klebsiella pneumoniae	blaKPC-2	IncR_1|IncFII(pHN7A8)_1_pHN7A8|
NZ_CP054782.1	Klebsiella pneumoniae	blaKPC-2	IncR_1|IncFII(pHN7A8)_1_pHN7A8|
NZ_CP058320.1	Citrobacter freundii	blaKPC-2	-
NZ_CP059315.1	Klebsiella pneumoniae	blaKPC-2	IncFIB(pQil)_1_pQil|IncFII_1_pKP91|
NZ_CP059890.1	Klebsiella pneumoniae	blaKPC-2	FII(pBK30683)_1|
NZ_CP060284.1	Klebsiella pneumoniae	blaKPC-2	-
NZ_CP061353.1	Klebsiella pneumoniae	blaKPC-2	-
NZ_CP061355.1	Klebsiella pneumoniae	blaKPC-2	FII(pBK30683)_1|
NZ_CP061960.1	Klebsiella pneumoniae	blaKPC-2	IncR_1|IncFII(pHN7A8)_1_pHN7A8|
NZ_CP062794.1	Klebsiella pneumoniae	blaKPC-2	ColRNAI_1|
NZ_CP063148.1	Klebsiella pneumoniae	blaKPC-2	IncFII(p14)_1_p14|
NZ_CP063432.1	Klebsiella pneumoniae	blaKPC-2	-
NZ_CP063749.1	Klebsiella pneumoniae	blaKPC-2	IncFII(p14)_1_p14|
NZ_CP063761.1	Klebsiella pneumoniae	blaKPC-2	IncFII(pHN7A8)_1_pHN7A8|
NZ_CP063835.1	Klebsiella pneumoniae	blaKPC-2	IncR_1|IncFII(pHN7A8)_1_pHN7A8|
NZ_CP064212.1	Klebsiella pneumoniae	blaKPC-2	IncHI1B_1_pNDM-MAR|IncFIB(K)_1_Kpn3|
NZ_CP064215.1	Klebsiella pneumoniae	blaKPC-2	IncFII(pCRY)_1_pCRY|
NZ_CP064219.1	Klebsiella pneumoniae	blaKPC-2	IncFII(pCRY)_1_pCRY|
NZ_CP064225.1	Klebsiella pneumoniae	blaKPC-2	IncFII(pCRY)_1_pCRY|
NZ_CP064231.1	Klebsiella pneumoniae	blaKPC-2	FII(pBK30683)_1|
NZ_CP064234.1	Klebsiella pneumoniae	blaKPC-2	FII(pBK30683)_1|
NZ_CP064237.1	Klebsiella pneumoniae	blaKPC-2	IncFII(pHN7A8)_1_pHN7A8|IncR_1|
NZ_CP064243.1	Klebsiella pneumoniae	blaKPC-2	IncR_1|IncFII(pHN7A8)_1_pHN7A8|
NZ_CP064248.1	Klebsiella pneumoniae	blaKPC-2	IncFII(pHN7A8)_1_pHN7A8|IncR_1|
NZ_CP064253.1	Klebsiella pneumoniae	blaKPC-2	IncR_1|IncFII(pHN7A8)_1_pHN7A8|
NZ_CP064259.1	Klebsiella pneumoniae	blaKPC-2	IncFIB(pKPHS1)_1_pKPHS1|IncHI1B_1_pNDM-MAR|IncFIB(K)_1_Kpn3|
NZ_CP064261.1	Klebsiella pneumoniae	blaKPC-2	IncFII(pCRY)_1_pCRY|
NZ_CP065440.1	Klebsiella pneumoniae	blaKPC-2	IncFII(pHN7A8)_1_pHN7A8|IncR_1|
NZ_CP065442.1	Klebsiella pneumoniae	blaKPC-2	-
NZ_CP065445.1	Klebsiella pneumoniae	blaKPC-2	IncFII(pHN7A8)_1_pHN7A8|IncR_1|
NZ_CP065461.1	Klebsiella pneumoniae	blaKPC-2	IncR_1|IncFII(pHN7A8)_1_pHN7A8|
NZ_CP065466.1	Klebsiella pneumoniae	blaKPC-2	IncR_1|IncFII(pHN7A8)_1_pHN7A8|
NZ_CP066251.1	Klebsiella pneumoniae	blaKPC-2	IncR_1|IncFII(pHN7A8)_1_pHN7A8|
NZ_CP066256.1	Klebsiella pneumoniae	blaKPC-2	IncR_1|IncFII(pHN7A8)_1_pHN7A8|
NZ_CP066518.1	Klebsiella pneumoniae	blaKPC-2	IncFII(pHN7A8)_1_pHN7A8|
NZ_CP066524.1	Klebsiella pneumoniae	blaKPC-2	IncR_1|IncFII(pHN7A8)_1_pHN7A8|
NZ_CP066529.1	Klebsiella pneumoniae	blaKPC-2	IncFII(pHN7A8)_1_pHN7A8|
NZ_CP066536.1	Klebsiella pneumoniae	blaKPC-2	IncR_1|IncFII(pHN7A8)_1_pHN7A8|
NZ_CP066544.1	Klebsiella pneumoniae	blaKPC-2	IncFII(pHN7A8)_1_pHN7A8|IncR_1|
NZ_CP068575.1	Klebsiella pneumoniae	blaKPC-2	-
NZ_CP068609.1	Klebsiella pneumoniae	blaKPC-2	IncR_1|
NZ_CP068613.1	Klebsiella pneumoniae	blaKPC-2	IncR_1|
NZ_CP068617.1	Klebsiella pneumoniae	blaKPC-2	IncR_1|
NZ_CP068687.1	Klebsiella pneumoniae	blaKPC-2	IncR_1|IncFII(pHN7A8)_1_pHN7A8|
NZ_CP068692.1	Klebsiella pneumoniae	blaKPC-2	IncR_1|IncFII(pHN7A8)_1_pHN7A8|
NZ_CP069172.1	Klebsiella pneumoniae	blaKPC-2	IncFII(pHN7A8)_1_pHN7A8|IncR_1|
NZ_CP069201.1	Klebsiella pneumoniae	blaKPC-2	IncR_1|IncFII(pHN7A8)_1_pHN7A8|
NZ_CP069560.1	Escherichia coli	blaKPC-2	IncFIB(AP001918)_1|IncFII_1_pKP91|IncFIA_1|
NZ_CP070519.1	Klebsiella aerogenes	blaKPC-2	IncR_1|
NZ_CP070525.1	Klebsiella pneumoniae	blaKPC-2	IncFII_1_pKP91|IncR_1|
NZ_CP070531.1	Enterobacter hormaechei	blaKPC-2	IncN_1|
NZ_CP070538.1	Citrobacter freundii	blaKPC-2	IncN_1|
NZ_CP070545.1	Citrobacter freundii	blaKPC-2	IncFII(S)_1|IncFII(SARC14)_1_SARC14|IncA/C2_1|IncFIB(pB171)_1_pB171|
NZ_CP070554.1	Citrobacter freundii	blaKPC-2	IncN_1|
NZ_CP070565.1	Klebsiella pneumoniae	blaKPC-2	IncFIA(HI1)_1_HI1|IncR_1|IncFII_1_pKP91|
NZ_CP070576.1	Klebsiella pneumoniae	blaKPC-2	IncR_1|
NZ_CP070594.1	Klebsiella pneumoniae	blaKPC-2	IncR_1|
NZ_CP070599.1	Klebsiella pneumoniae	blaKPC-2	IncFIA(HI1)_1_HI1|ColRNAI_1|IncR_1|IncFII_1_pKP91|
NZ_LT216438.1	Klebsiella pneumoniae	blaKPC-2	IncFII_1_pKP91|IncFIB(pQil)_1_pQil|
AP011958.1	Salmonella enterica	-	IncFII(S)_1|IncFIB(S)_1|
AP011959.1	Salmonella enterica	-	IncQ1_1|
AP012552.1	Plautia stali symbiont	-	-
AP012553.1	Plautia stali symbiont	-	-
AP014566.1	Salmonella enterica	-	IncFIB(AP001918)_1|IncFII(S)_1|
AP020331.1	Salmonella enterica	-	ColRNAI_1|
AP020333.1	Salmonella enterica	-	IncHI1B(R27)_1_R27|IncHI1A_1|IncFIA(HI1)_1_HI1|
AP020334.1	Salmonella enterica	-	Col440II_1|ColRNAI_1|
AP021970.1	Raoultella ornithinolytica	-	IncFIB(K)_1_Kpn3|IncFII_1_pKP91|ColRNAI_1|
AP021971.1	Raoultella ornithinolytica	-	IncR_1|
AP022086.1	Klebsiella quasipneumoniae	-	IncHI1B_1_pNDM-MAR|IncFIB(Mar)_1_pNDM-Mar|
AP022158.1	Klebsiella pneumoniae	-	IncFIB(K)_1_Kpn3|IncFII_1_pKP91|ColRNAI_1|
AP022381.1	Citrobacter freundii	-	IncA/C2_1|
AP022382.1	Citrobacter freundii	-	-
AP022383.1	Citrobacter freundii	-	ColRNAI_1|
AP022385.1	Citrobacter freundii	-	IncA/C2_1|
AP022386.1	Citrobacter freundii	-	-
AP022387.1	Citrobacter freundii	-	-
AP022388.1	Citrobacter freundii	-	ColRNAI_1|
AP022439.1	Raoultella planticola	-	IncR_1|IncFII(p14)_1_p14|
AP022440.1	Raoultella planticola	-	Col440II_1|ColRNAI_1|
AP022441.1	Raoultella planticola	-	Col440I_1|
AP022442.1	Raoultella planticola	-	ColRNAI_1|
AP022443.1	Raoultella planticola	-	Col440I_1|
AP022444.1	Raoultella planticola	-	Col440I_1|
AP022445.1	Raoultella planticola	-	ColRNAI_1|
AP022554.1	Klebsiella pneumoniae	-	IncFIB(K)_1_Kpn3|
AP022555.1	Klebsiella pneumoniae	-	IncR_1|IncFII_1_pKP91|
AP022556.1	Klebsiella pneumoniae	-	-
AP023428.1	Escherichia coli	-	p0111_1|
AP023429.1	Escherichia coli	-	IncX1_1|
AP023430.1	Escherichia coli	-	-
AP023431.1	Escherichia coli	-	-
AP023432.1	Escherichia coli	-	ColRNAI_1|
AP024496.1	Enterobacter cloacae	-	IncFIB(pQil)_1_pQil|IncFII(Yp)_1_Yersenia|
AP024497.1	Enterobacter cloacae	-	IncFIB(K)_1_Kpn3|
CBTO010000001.1	Escherichia coli	-	-
CBTO010000002.1	Escherichia coli	-	IncFIB(AP001918)_1|
CP000039.1	Shigella sonnei	-	IncFII_1|
CP000641.1	Shigella sonnei	-	ColRNAI_1|
CP000642.1	Shigella sonnei	-	ColRNAI_1|
CP000643.1	Shigella sonnei	-	Col(BS512)_1|
CP001384.1	Shigella flexneri	-	IncFII_1|
CP001385.1	Shigella flexneri	-	Col440I_1|
CP001386.1	Shigella flexneri	-	ColRNAI_1|
CP001387.1	Shigella flexneri	-	ColRNAI_1|
CP001388.1	Shigella flexneri	-	ColRNAI_1|
CP004058.1	Salmonella enterica	-	IncFIB(S)_1|IncFII(S)_1|
CP004059.1	Salmonella enterica	-	IncQ1_1|
CP004060.1	Salmonella enterica	-	ColRNAI_1|Col440II_1|
CP005992.1	Enterobacter spp.	-	-
CP005999.1	Escherichia coli	-	IncB/O/K/Z_2|
CP006000.1	Escherichia coli	-	IncFIB(AP001918)_1|
CP006001.1	Escherichia coli	-	-
CP006002.1	Escherichia coli	-	IncFIC(FII)_1|
CP006633.1	Escherichia coli	-	ColRNAI_1|
CP006634.1	Escherichia coli	-	Col8282_1|
CP006635.1	Escherichia coli	-	IncFIC(FII)_1|IncFIB(AP001918)_1|
CP006658.1	Klebsiella pneumoniae	-	ColRNAI_1|
CP006737.1	Shigella dysenteriae	-	IncFII(pCoo)_1_pCoo|IncFII_1|
CP006919.1	Klebsiella pneumoniae	-	ColRNAI_1|
CP006921.1	Klebsiella pneumoniae	-	-
CP006922.1	Klebsiella pneumoniae	-	IncFII(Yp)_1_Yersenia|
CP007038.1	Shigella flexneri	-	IncFII_1|
CP007150.1	Escherichia coli	-	IncFII(29)_1_pUTI89|Col156_1|IncFIB(AP001918)_1|
CP008701.1	Klebsiella variicola	-	IncFIB(K)_1_Kpn3|IncR_1|IncFII_1_pKP91|
CP010574.1	Klebsiella pneumoniae	-	IncFIB(K)_1_Kpn3|IncFII_1_pKP91|
CP010576.1	Klebsiella pneumoniae	-	-
CP010830.1	Shigella sonnei	-	IncFII_1|
CP010831.1	Shigella sonnei	-	IncI1_1_Alpha|
CP010832.1	Shigella sonnei	-	ColRNAI_1|
CP011314.1	Klebsiella pneumoniae	-	IncFIB(Mar)_1_pNDM-Mar|IncHI1B_1_pNDM-MAR|
CP011315.1	Klebsiella pneumoniae	-	Col440I_1|
CP011316.1	Klebsiella pneumoniae	-	-
CP011990.1	Klebsiella pneumoniae	-	IncFII_1_pKP91|IncR_1|
CP011992.1	Klebsiella pneumoniae	-	IncX3_1|
CP011993.1	Klebsiella pneumoniae	-	ColRNAI_1|
CP012113.1	Escherichia coli	-	IncFIB(AP001918)_1|
CP012114.1	Escherichia coli	-	-
CP012138.1	Shigella flexneri	-	IncFII_1|
CP012139.1	Shigella flexneri	-	IncFII_1|
CP012141.1	Shigella flexneri	-	IncHI2A_1|IncHI2_1|RepA_1_pKPC-CAV1321|
CP012142.1	Shigella flexneri	-	IncFII_1|
CP012143.1	Shigella flexneri	-	IncN_1|
CP012494.1	Escherichia coli	-	IncY_1|
CP012495.1	Escherichia coli	-	IncFII(pHN7A8)_1_pHN7A8|
CP012496.1	Escherichia coli	-	-
CP012732.1	Shigella flexneri	-	-
CP012733.1	Shigella flexneri	-	-
CP012734.1	Shigella flexneri	-	IncX1_1|IncX3_1|
CP012736.1	Shigella flexneri	-	-
CP012844.1	Candidatus Riesia pediculicola	-	-
CP012847.1	Candidatus Riesia pthiripubis	-	-
CP012848.1	Candidatus Riesia spp.	-	-
CP012989.1	Klebsiella pneumoniae	-	IncFIB(K)_1_Kpn3|
CP012990.1	Klebsiella pneumoniae	-	IncX3_1|
CP012991.1	Klebsiella pneumoniae	-	ColRNAI_1|Col440II_1|
CP012994.1	Klebsiella pneumoniae	-	IncFIB(K)_1_Kpn3|
CP012995.1	Klebsiella pneumoniae	-	IncX3_1|
CP013721.1	Salmonella enterica	-	IncFII(S)_1|IncFIB(S)_1|
CP013836.1	Escherichia coli	-	IncFII_1|IncFIA_1|IncFIB(pB171)_1_pB171|
CP014096.1	Shigella sonnei	-	IncI1_1_Alpha|
CP014097.1	Shigella sonnei	-	-
CP014098.1	Shigella sonnei	-	Col156_1|
CP014100.1	Shigella sonnei	-	ColRNAI_1|
CP014101.1	Shigella sonnei	-	ColRNAI_1|
CP014198.1	Escherichia coli	-	ColRNAI_1|
CP014199.1	Escherichia coli	-	-
CP014200.1	Escherichia coli	-	IncFII(pCoo)_1_pCoo|
CP014295.1	Klebsiella pneumoniae	-	IncA/C2_1|
CP014296.1	Klebsiella pneumoniae	-	-
CP014297.1	Klebsiella pneumoniae	-	IncFIB(pB171)_1_pB171|IncFII(Yp)_1_Yersenia|
CP014298.1	Klebsiella pneumoniae	-	IncL/M_1|
CP014299.1	Klebsiella pneumoniae	-	IncR_1|
CP014300.1	Klebsiella pneumoniae	-	Col440II_1|Col440I_1|
CP014493.1	Escherichia coli	-	IncFII(29)_1_pUTI89|IncFIB(AP001918)_1|Col156_1|
CP014494.1	Escherichia coli	-	IncI1_1_Alpha|
CP014577.1	Salmonella enterica	-	IncFII(S)_1|IncFIB(S)_1|
CP014753.1	Escherichia coli	-	IncFIB(AP001918)_1|
CP015071.1	Escherichia coli	-	IncL/M(pMU407)_1_pMU407|
CP015072.1	Escherichia coli	-	IncFII_1|
CP015073.1	Escherichia coli	-	-
CP015383.1	Klebsiella pneumoniae	-	IncFIB(K)_1_Kpn3|IncFII_1_pKP91|
CP015384.1	Klebsiella pneumoniae	-	ColRNAI_1|
CP015386.1	Klebsiella pneumoniae	-	IncFIB(K)_1_Kpn3|IncFII_1_pKP91|
CP015387.1	Klebsiella pneumoniae	-	FIA(pBK30683)_1|FII(pBK30683)_1|
CP015388.1	Klebsiella pneumoniae	-	IncFII_1|
CP015389.1	Klebsiella pneumoniae	-	IncN_1|
CP015390.1	Klebsiella pneumoniae	-	repA_1_pKPC-2|
CP015391.1	Klebsiella pneumoniae	-	ColRNAI_1|
CP015393.1	Klebsiella pneumoniae	-	IncFII_1_pKP91|IncFIB(K)_1_Kpn3|
CP015394.1	Klebsiella pneumoniae	-	IncA/C2_1|
CP015396.1	Klebsiella pneumoniae	-	IncFII_1_pKP91|IncFIA(HI1)_1_HI1|ColRNAI_1|
CP015397.1	Klebsiella pneumoniae	-	ColRNAI_1|
CP015599.1	Salmonella enterica	-	IncFIB(S)_1|IncFII(S)_1|
CP015725.1	Salmonella enterica	-	IncHI2A_1|IncHI2_1|RepA_1_pKPC-CAV1321|IncN_1|
CP016035.1	Escherichia coli	-	IncFII(pAMA1167-NDM-5)_1_pAMA1167-NDM-5|IncFIA_1|IncFIB(AP001918)_1|
CP016036.1	Escherichia coli	-	IncA/C2_1|
CP016037.1	Escherichia coli	-	IncX4_2|
CP016038.1	Escherichia coli	-	ColKP3_1|
CP016039.1	Escherichia coli	-	ColRNAI_1|
CP016040.1	Escherichia coli	-	ColRNAI_1|
CP016041.1	Escherichia coli	-	-
CP016042.1	Escherichia coli	-	ColRNAI_1|
CP016511.1	Salmonella enterica	-	ColpVC_1|
CP016512.1	Salmonella enterica	-	IncX1_1|
CP016513.1	Salmonella enterica	-	ColRNAI_1|
CP016582.1	Salmonella enterica	-	ColpVC_1|
CP016583.1	Salmonella enterica	-	IncX1_1|
CP016584.1	Salmonella enterica	-	ColRNAI_1|
CP016585.1	Salmonella enterica	-	IncI1_1_Alpha|
CP017386.1	Klebsiella pneumoniae	-	FII(pBK30683)_1|
CP017387.1	Klebsiella pneumoniae	-	IncA/C2_1|IncFIB(pKPHS1)_1_pKPHS1|
CP017388.1	Klebsiella pneumoniae	-	ColRNAI_1|
CP018459.1	Klebsiella pneumoniae	-	-
CP018460.1	Klebsiella pneumoniae	-	IncFIB(K)_1_Kpn3|IncFII_1_pKP91|
CP018461.1	Klebsiella pneumoniae	-	IncL/M(pOXA-48)_1_pOXA-48|
CP018462.1	Klebsiella pneumoniae	-	IncFII_1|
CP018958.1	Escherichia coli	-	-
CP018960.1	Escherichia coli	-	IncFIA_1|IncFII(pAMA1167-NDM-5)_1_pAMA1167-NDM-5|IncFIB(AP001918)_1|
CP018961.1	Escherichia coli	-	IncFIB(Mar)_1_pNDM-Mar|IncHI1B_1_pNDM-MAR|
CP019078.1	Klebsiella pneumoniae	-	IncL/M(pOXA-48)_1_pOXA-48|
CP019195.1	Salmonella enterica	-	IncHI2A_1|RepA_1_pKPC-CAV1321|IncHI2_1|
CP019215.1	Escherichia coli	-	IncI1_1_Alpha|
CP019559.1	Escherichia coli	-	IncHI2A_1|RepA_1_pKPC-CAV1321|IncHI2_1|
CP019561.1	Escherichia coli	-	IncFII_1|
CP019647.1	Salmonella enterica	-	IncHI2A_1|IncN_1|IncHI2_1|RepA_1_pKPC-CAV1321|
CP019648.1	Salmonella enterica	-	Col8282_1|
CP019690.1	Shigella sonnei	-	IncI2_1_Delta|
CP019691.1	Shigella sonnei	-	-
CP019692.1	Shigella sonnei	-	-
CP019693.1	Shigella sonnei	-	Col156_1|
CP019694.1	Shigella sonnei	-	-
CP019695.1	Shigella sonnei	-	ColRNAI_1|
CP019696.1	Shigella sonnei	-	IncFII_1|
CP019900.1	Raoultella planticola	-	IncR_1|
CP019901.1	Raoultella planticola	-	-
CP019902.1	Raoultella planticola	-	ColRNAI_1|
CP020087.1	Shigella flexneri	-	IncFII_1|
CP020088.1	Shigella flexneri	-	IncX1_1|IncX3_1|
CP020337.1	Shigella flexneri	-	IncFII_1|
CP020338.1	Shigella flexneri	-	IncFII(pHN7A8)_1_pHN7A8|
CP020340.1	Shigella flexneri	-	IncFII_1|
CP020341.1	Shigella flexneri	-	IncX3_1|IncX1_1|
CP020343.1	Shigella flexneri	-	IncFII_1|
CP020344.1	Shigella flexneri	-	IncFIB(K)_1_Kpn3|
CP021463.1	Salmonella enterica	-	IncHI2_1|RepA_1_pKPC-CAV1321|IncHI2A_1|
CP021464.1	Salmonella enterica	-	IncFII(S)_1|IncFIB(S)_1|
CP021465.1	Salmonella enterica	-	Col440I_1|
CP021466.1	Salmonella enterica	-	-
CP022016.1	Salmonella enterica	-	-
CP022017.1	Salmonella enterica	-	-
CP022456.1	Shigella sonnei	-	IncI1_1_Alpha|
CP022458.1	Shigella sonnei	-	-
CP022460.1	Shigella sonnei	-	IncFII_1|
CP022461.1	Shigella sonnei	-	-
CP022610.1	Escherichia coli	-	IncFIA_1|IncFIB(AP001918)_1|
CP022673.1	Shigella sonnei	-	IncB/O/K/Z_2|
CP023135.1	Klebsiella pneumoniae	-	IncFIB(K)_1_Kpn3|
CP023136.1	Klebsiella pneumoniae	-	-
CP023137.1	Klebsiella pneumoniae	-	IncX1_1|
CP023646.1	Shigella sonnei	-	IncFII_1|
CP023647.1	Shigella sonnei	-	ColRNAI_1|
CP023648.1	Shigella sonnei	-	Col(BS512)_1|
CP023649.1	Shigella sonnei	-	Col156_1|
CP023650.1	Shigella sonnei	-	ColRNAI_1|
CP023651.1	Shigella sonnei	-	Col156_1|
CP023652.1	Shigella sonnei	-	-
CP023653.1	Shigella sonnei	-	ColRNAI_1|
CP023932.1	Klebsiella pneumoniae	-	ColRNAI_1|
CP023934.1	Klebsiella pneumoniae	-	IncR_1|
CP023936.1	Klebsiella pneumoniae	-	ColRNAI_1|
CP023937.1	Klebsiella pneumoniae	-	IncFIB(K)_1_Kpn3|ColRNAI_1|IncFII_1_pKP91|
CP024156.1	Escherichia coli	-	IncI2_1|
CP024157.1	Escherichia coli	-	-
CP024158.1	Escherichia coli	-	IncFIB(AP001918)_1|
CP024238.1	Escherichia coli	-	IncFII(pCoo)_1_pCoo|
CP024249.1	Escherichia coli	-	IncFIB(AP001918)_1|
CP024250.1	Escherichia coli	-	IncFII(pCoo)_1_pCoo|
CP024251.1	Escherichia coli	-	-
CP024253.1	Escherichia coli	-	IncI1_1_Alpha|
CP024267.1	Escherichia coli	-	-
CP024268.1	Escherichia coli	-	-
CP024474.1	Shigella flexneri	-	IncFIB(K)_1_Kpn3|
CP024475.1	Shigella flexneri	-	-
CP024476.1	Shigella flexneri	-	IncFII_1|
CP024483.1	Klebsiella pneumoniae	-	IncFIB(K)_1_Kpn3|IncFII_1_pKP91|
CP024484.1	Klebsiella pneumoniae	-	IncFIA(HI1)_1_HI1|
CP024485.1	Klebsiella pneumoniae	-	ColRNAI_1|
CP024486.1	Klebsiella pneumoniae	-	Col440I_1|Col440II_1|
CP024487.1	Klebsiella pneumoniae	-	Col440II_1|ColRNAI_1|
CP024488.1	Klebsiella pneumoniae	-	Col(MGD2)_1|
CP024500.1	Klebsiella pneumoniae	-	IncFIB(K)_1_Kpn3|IncFII_1_pKP91|
CP024501.1	Klebsiella pneumoniae	-	IncFIB(Mar)_1_pNDM-Mar|
CP024502.1	Klebsiella pneumoniae	-	-
CP024503.1	Klebsiella pneumoniae	-	ColRNAI_1|Col440II_1|
CP024505.1	Klebsiella pneumoniae	-	-
CP024506.1	Klebsiella pneumoniae	-	Col440I_1|
CP024507.1	Klebsiella pneumoniae	-	IncFIB(Mar)_1_pNDM-Mar|
CP024508.1	Klebsiella pneumoniae	-	IncFIB(K)_1_Kpn3|IncFII_1_pKP91|
CP024509.1	Klebsiella pneumoniae	-	IncFII(p14)_1_p14|
CP024510.1	Klebsiella pneumoniae	-	IncFII_1_pKP91|
CP024511.1	Klebsiella pneumoniae	-	Col440II_1|Col440I_1|
CP024512.1	Klebsiella pneumoniae	-	ColRNAI_1|
CP024513.1	Klebsiella pneumoniae	-	Col440I_1|
CP024514.1	Klebsiella pneumoniae	-	ColRNAI_1|Col440II_1|
CP024516.1	Klebsiella pneumoniae	-	IncFIB(K)_1_Kpn3|IncFII_1_pKP91|
CP024517.1	Klebsiella pneumoniae	-	IncFIB(Mar)_1_pNDM-Mar|
CP024518.1	Klebsiella pneumoniae	-	-
CP024519.1	Klebsiella pneumoniae	-	Col440II_1|ColRNAI_1|
CP024520.1	Klebsiella pneumoniae	-	Col440I_1|
CP025212.1	Klebsiella pneumoniae	-	IncFIB(K)_1_Kpn3|
CP025213.1	Klebsiella pneumoniae	-	IncR_1|
CP025214.1	Klebsiella pneumoniae	-	IncFII(pKPX1)|
CP025215.1	Klebsiella pneumoniae	-	IncX3_1|IncX3_1|
CP025516.1	Klebsiella pneumoniae	-	IncFIB(K)_1_Kpn3|
CP025517.1	Klebsiella pneumoniae	-	IncFIA(HI1)_1_HI1|IncR_1|
CP025625.1	Escherichia coli	-	IncB/O/K/Z_1|
CP025626.1	Escherichia coli	-	IncFIA_1|IncFIC(FII)_1|
CP025946.1	Escherichia coli	-	ColE10_1|
CP025949.1	Escherichia coli	-	IncFII(pHN7A8)_1_pHN7A8|
CP025983.1	Enterobacteriaceae bacterium	-	IncFIB(K)_1_Kpn3|
CP025984.1	Enterobacteriaceae bacterium	-	IncN_1|
CP026099.1	Shigella flexneri	-	IncFII_1|
CP026154.1	Klebsiella pneumoniae	-	IncFIB(K)_1_Kpn3|
CP026187.1	Enterobacteriaceae bacterium	-	-
CP026189.1	Enterobacteriaceae bacterium	-	IncFII(pHN7A8)_1_pHN7A8|
CP026190.1	Enterobacteriaceae bacterium	-	Col440I_1|
CP026191.1	Enterobacteriaceae bacterium	-	-
CP026195.1	Enterobacteriaceae bacterium	-	-
CP026196.1	Enterobacteriaceae bacterium	-	IncHI1B(CIT)_1_pNDM-CIT|IncHI1A(CIT)_1_pNDM-CIT|
CP026551.1	Citrobacter spp.	-	IncFIB(pB171)_1_pB171|IncFII(Yp)_1_Yersenia|
CP026552.1	Citrobacter spp.	-	IncA/C2_1|
CP026553.1	Citrobacter spp.	-	ColE10_1|
CP026554.1	Citrobacter spp.	-	ColRNAI_1|
CP026555.1	Citrobacter spp.	-	Col440I_1|
CP026556.1	Citrobacter spp.	-	-
CP026642.1	Escherichia coli	-	IncN_1|IncHI2A_1|RepA_1_pKPC-CAV1321|IncHI2_1|
CP026643.1	Escherichia coli	-	IncFIC(FII)_1|IncFIB(AP001918)_1|
CP026644.1	Escherichia coli	-	IncI2_1|
CP026732.1	Shigella boydii	-	IncFII_1|
CP026733.1	Shigella boydii	-	-
CP026764.1	Shigella flexneri	-	IncFIB(K)_1_Kpn3|
CP026769.1	Shigella flexneri	-	-
CP026770.1	Shigella flexneri	-	IncB/O/K/Z_2|
CP026771.1	Shigella flexneri	-	IncFII_1|
CP026773.1	Shigella flexneri	-	IncX3_1|IncX1_1|
CP026789.1	Shigella flexneri	-	IncFII_1|
CP026790.1	Shigella flexneri	-	IncHI1A_1|IncHI1B(R27)_1_R27|IncFIA(HI1)_1_HI1|
CP026794.1	Shigella flexneri	-	IncFII_1|
CP026798.1	Shigella boydii	-	IncFII_1|
CP026801.1	Shigella sonnei	-	-
CP026804.1	Shigella flexneri	-	IncFII_1|
CP026806.1	Shigella dysenteriae	-	IncFII_1|
CP026812.1	Shigella flexneri	-	IncFII_1|
CP026826.1	Shigella dysenteriae	-	-
CP026829.1	Shigella dysenteriae	-	IncFII_1|
CP026830.1	Shigella dysenteriae	-	IncFII_1|IncFIB(pB171)_1_pB171|
CP026833.1	Shigella dysenteriae	-	IncFII_1|
CP026835.1	Shigella dysenteriae	-	IncFII_1|
CP026837.1	Shigella boydii	-	IncFII_1|
CP026838.1	Shigella dysenteriae	-	IncFII_1|
CP026841.1	Shigella dysenteriae	-	IncFII_1|
CP026843.1	Shigella dysenteriae	-	IncFII_1|
CP026844.1	Shigella boydii	-	IncFII_1|
CP026865.1	Shigella boydii	-	IncFII_1|
CP026868.1	Shigella boydii	-	IncFII_1|IncFII_1|
CP026869.1	Shigella boydii	-	-
CP026870.1	Shigella boydii	-	IncB/O/K/Z_2|
CP026873.1	Shigella dysenteriae	-	IncFII_1|
CP026874.1	Shigella boydii	-	IncFII_1|
CP026876.1	Shigella boydii	-	IncFII_1|
CP026937.1	Escherichia coli	-	IncFIC(FII)_1|IncFIB(AP001918)_1|
CP027110.1	Cronobacter sakazakii	-	IncFIB(pCTU1)_1_pCTU1|
CP027345.1	Escherichia coli	-	-
CP027346.1	Escherichia coli	-	-
CP027603.1	Klebsiella pneumoniae	-	IncFIB(K)_1_Kpn3|
CP027695.1	Klebsiella pneumoniae	-	IncA/C2_1|
CP027696.1	Klebsiella pneumoniae	-	IncFIB(K)_1_Kpn3|IncFII_1_pKP91|
CP027698.1	Klebsiella pneumoniae	-	ColRNAI_1|
CP027699.1	Klebsiella pneumoniae	-	IncL/M(pMU407)_1_pMU407|
CP027764.1	Escherichia coli	-	IncFIB(AP001918)_1|IncB/O/K/Z_3|
CP027765.1	Escherichia coli	-	-
CP028181.1	Klebsiella pneumoniae	-	IncFII_1_pKP91|IncFIB(K)_1_Kpn3|
CP028182.1	Klebsiella pneumoniae	-	IncX3_1|
CP028705.1	Escherichia coli	-	IncX3_1|
CP028916.1	Klebsiella pneumoniae	-	IncHI1B_1_pNDM-MAR|IncFIB(K)_1_Kpn3|IncHI1B_1_pNDM-MAR|
CP028952.1	Klebsiella aerogenes	-	IncFIB(K)_1_Kpn3|
CP029217.1	Klebsiella pneumoniae	-	-
CP029218.1	Klebsiella pneumoniae	-	IncFIB(K)_1_Kpn3|IncHI1B_1_pNDM-MAR|
CP029771.1	Klebsiella michiganensis	-	Col156_1|IncI1_1_Alpha|
CP029795.1	Shigella sonnei	-	Col(BS512)_1|
CP029841.1	Salmonella enterica	-	IncFIB(S)_1|IncFII(S)_1|IncX1_1|
CP029842.1	Salmonella enterica	-	IncI1_1_Alpha|
CP030027.1	Salmonella enterica	-	IncFII_1_pSFO|IncFII_1_pSFO|
CP030773.1	Shigella flexneri	-	IncFII_1|
CP030774.1	Shigella flexneri	-	IncQ1_1|
CP030839.1	Salmonella enterica	-	IncI1_1_Alpha|
CP030858.1	Klebsiella pneumoniae	-	IncFIB(Mar)_1_pNDM-Mar|IncHI1B_1_pNDM-MAR|
CP030859.1	Klebsiella pneumoniae	-	IncFIB(K)_1_Kpn3|
CP030916.1	Shigella flexneri	-	IncFII_1|
CP030917.1	Shigella flexneri	-	IncB/O/K/Z_2|
CP031283.1	Escherichia fergusonii	-	IncFIB(AP001918)_1|IncI1_1_Alpha|
CP031284.1	Escherichia fergusonii	-	IncHI2A_1|RepA_1_pKPC-CAV1321|
CP031285.1	Escherichia fergusonii	-	IncX1_3|
CP031286.1	Escherichia fergusonii	-	-
CP031369.1	Klebsiella pneumoniae	-	IncFIB(K)_1_Kpn3|IncFII_1_pKP91|
CP031370.1	Klebsiella pneumoniae	-	-
CP031371.1	Klebsiella pneumoniae	-	-
CP031372.1	Klebsiella pneumoniae	-	IncHI1B_1_pNDM-MAR|IncFIB(Mar)_1_pNDM-Mar|
CP031373.1	Klebsiella pneumoniae	-	IncX3_1|
CP031374.1	Klebsiella pneumoniae	-	IncL/M(pOXA-48)_1_pOXA-48|
CP031375.1	Klebsiella pneumoniae	-	Col440I_1|Col440I_1|
CP031563.1	Klebsiella pneumoniae	-	IncFIB(K)_1_Kpn3|IncHI1B_1_pNDM-MAR|
CP031564.1	Klebsiella pneumoniae	-	IncA/C2_1|
CP031735.1	Klebsiella pneumoniae	-	IncFII_1_pKP91|IncFIB(K)_1_Kpn3|
CP031736.1	Klebsiella pneumoniae	-	IncHI1B_1_pNDM-MAR|IncFIB(Mar)_1_pNDM-Mar|
CP031737.1	Klebsiella pneumoniae	-	ColKP3_1|
CP031811.1	Klebsiella pneumoniae	-	IncFIB(K)_1_Kpn3|IncFII_1_pKP91|
CP031812.1	Klebsiella pneumoniae	-	ColRNAI_1|
CP031813.1	Klebsiella pneumoniae	-	-
CP032524.1	Shigella sonnei	-	IncI1_1_Alpha|
CP032525.1	Shigella sonnei	-	ColRNAI_1|
CP032850.1	Salmonella enterica	-	IncFII(S)_1|IncFIB(S)_1|
CP033511.1	Shigella flexneri	-	IncFII_1|
CP033682.1	Raoultella ornithinolytica	-	ColKP3_1|
CP034054.1	Klebsiella pneumoniae	-	IncHI1B_1_pNDM-MAR|IncFIB(Mar)_1_pNDM-Mar|
CP034055.1	Klebsiella pneumoniae	-	-
CP034056.1	Klebsiella pneumoniae	-	IncFII_1|
CP034057.1	Klebsiella pneumoniae	-	-
CP034059.1	Shigella flexneri	-	IncFII_1|
CP034061.1	Shigella flexneri	-	IncI2_1_Delta|
CP034062.1	Shigella flexneri	-	Col(MG828)_1|
CP034063.1	Shigella flexneri	-	Col440I_1|
CP034064.1	Shigella flexneri	-	Col440I_1|
CP034065.1	Shigella flexneri	-	Col440I_1|
CP034066.1	Shigella sonnei	-	IncFIB(pHCM2)_1_pHCM2|
CP034068.1	Shigella sonnei	-	ColRNAI_1|
CP034069.1	Shigella sonnei	-	Col440I_1|
CP034070.1	Shigella sonnei	-	Col440I_1|
CP034201.1	Klebsiella pneumoniae	-	IncFIB(Mar)_1_pNDM-Mar|IncHI1B_1_pNDM-MAR|
CP034202.1	Klebsiella pneumoniae	-	-
CP034214.1	Escherichia albertii	-	IncFII(29)_1_pUTI89|
CP034251.1	Salmonella enterica	-	IncI1_1_Alpha|
CP034252.1	Salmonella enterica	-	IncI1_1_Alpha|
CP034254.1	Escherichia coli	-	IncFII_1|
CP034255.1	Escherichia coli	-	IncI_Gamma_1|
CP034256.1	Escherichia coli	-	ColRNAI_1|ColRNAI_1|ColRNAI_1|
CP034323.1	Klebsiella pneumoniae	-	IncX3_1|
CP034325.1	Klebsiella pneumoniae	-	IncL/M(pMU407)_1_pMU407|IncFII_1_pKP91|
CP034326.1	Klebsiella pneumoniae	-	IncFIB(K)_1_Kpn3|ColRNAI_1|IncFII_1_pKP91|
CP034421.1	Klebsiella pneumoniae	-	IncHI1B_1_pNDM-MAR|IncFIB(K)_1_Kpn3|
CP034422.1	Klebsiella pneumoniae	-	IncFIB(AP001918)_1|
CP034423.1	Klebsiella pneumoniae	-	-
CP034701.1	Salmonella enterica	-	IncFII(S)_1|
CP034704.1	Salmonella enterica	-	IncFII(S)_1|
CP034708.1	Salmonella enterica	-	-
CP034724.1	Salmonella enterica	-	IncFII(S)_1|
CP034785.1	Escherichia coli	-	IncHI2A_1|RepA_1_pKPC-CAV1321|IncHI2_1|
CP034786.1	Escherichia coli	-	IncFIB(K)_1_Kpn3|
CP034932.1	Shigella flexneri	-	IncFII_1|
CP034933.1	Shigella flexneri	-	IncFII_1|
CP034934.1	Shigella dysenteriae	-	IncFII_1|
CP035009.1	Shigella sonnei	-	IncI1_1_Alpha|
CP035010.1	Shigella sonnei	-	Col156_1|
CP035011.1	Shigella sonnei	-	ColRNAI_1|
CP035180.1	Klebsiella pneumoniae	-	IncFII_1_pKP91|IncFIB(K)_1_Kpn3|IncFII_1_pKP91|
CP035182.1	Klebsiella pneumoniae	-	IncR_1|
CP035536.1	Klebsiella pneumoniae	-	IncFIB(K)_1_Kpn3|IncFII_1_pKP91|
CP035537.1	Klebsiella pneumoniae	-	IncFIB(pB171)_1_pB171|IncFII(Yp)_1_Yersenia|
CP035538.1	Klebsiella pneumoniae	-	IncR_1|IncFIA(HI1)_1_HI1|
CP035539.1	Klebsiella pneumoniae	-	-
CP035705.1	Escherichia coli	-	IncFIB(AP001918)_1|
CP035774.1	Klebsiella pneumoniae	-	IncX1_1|
CP035775.1	Klebsiella pneumoniae	-	IncX4_2|
CP035776.1	Klebsiella pneumoniae	-	IncFIB(K)_1_Kpn3|IncFII_1_pKP91|
CP035906.1	Klebsiella pneumoniae	-	IncFIB(K)_1_Kpn3|
CP035907.1	Klebsiella pneumoniae	-	IncFIB(pQil)_1_pQil|IncFII_1_pKP91|
CP035908.1	Klebsiella pneumoniae	-	IncA/C2_1|
CP035909.1	Klebsiella pneumoniae	-	-
CP035910.1	Klebsiella pneumoniae	-	IncX3_1|
CP035911.1	Klebsiella pneumoniae	-	ColRNAI_1|
CP035912.1	Klebsiella pneumoniae	-	ColRNAI_1|Col440II_1|
CP037442.1	Klebsiella spp.	-	IncFIB(K)_1_Kpn3|IncHI1B_1_pNDM-MAR|
CP037443.1	Klebsiella spp.	-	-
CP037444.1	Klebsiella spp.	-	IncR_1|
CP037445.1	Klebsiella spp.	-	Col440II_1|ColRNAI_1|Col440I_1|
CP037446.1	Klebsiella spp.	-	Col440I_1|
CP037447.1	Klebsiella spp.	-	Col440I_1|
CP037448.1	Klebsiella spp.	-	Col440I_1|
CP037924.1	Shigella flexneri	-	IncFII_1|
CP037998.1	Shigella sonnei	-	ColRNAI_1|
CP037999.1	Shigella sonnei	-	Col156_1|
CP038000.1	Shigella sonnei	-	ColRNAI_1|
CP038433.1	Salmonella enterica	-	IncFIB(S)_1|IncFII(S)_1|
CP038435.1	Salmonella enterica	-	IncFIB(S)_1|IncFII(S)_1|
CP038508.1	Salmonella enterica	-	IncFIB(K)_1_Kpn3|
CP038509.1	Salmonella enterica	-	-
CP039577.1	Salmonella enterica	-	IncFII(S)_1|IncFIB(S)_1|
CP039578.1	Salmonella enterica	-	ColRNAI_1|
CP039754.1	Escherichia coli	-	IncFIB(pHCM2)_1_pHCM2|
CP040062.1	Salmonella enterica	-	IncFIB(K)_1_Kpn3|
CP040064.1	Salmonella enterica	-	IncFIB(K)_1_Kpn3|
CP040066.1	Salmonella enterica	-	IncFIB(K)_1_Kpn3|
CP040165.1	Salmonella enterica	-	IncFIB(K)_1_Kpn3|
CP040176.1	Klebsiella pneumoniae	-	ColRNAI_1|IncFIB(K)_1_Kpn3|IncFII_1_pKP91|
CP040177.1	Klebsiella pneumoniae	-	IncR_1|
CP040178.1	Klebsiella pneumoniae	-	IncN_1|
CP040457.1	Salmonella enterica	-	IncHI2A_1|RepA_1_pKPC-CAV1321|IncHI2_1|
CP040826.1	Enterobacter cloacae	-	IncN2_1|
CP041024.1	Klebsiella pneumoniae	-	IncFIB(K)_1_Kpn3|
CP041052.1	Enterobacter hormaechei	-	IncA/C2_1|
CP041053.1	Enterobacter hormaechei	-	IncX3_1|ColKP3_1|
CP041055.1	Enterobacter hormaechei	-	-
CP041056.1	Enterobacter hormaechei	-	Col440II_1|ColRNAI_1|Col440II_1|ColRNAI_1|
CP041057.1	Enterobacter hormaechei	-	Col440I_1|Col440I_1|
CP041058.1	Enterobacter hormaechei	-	ColpVC_1|ColpVC_1|
CP041059.1	Enterobacter hormaechei	-	ColRNAI_1|Col440II_1|ColRNAI_1|Col440II_1|
CP041060.1	Enterobacter hormaechei	-	Col440II_1|Col440I_1|Col440II_1|Col440I_1|
CP041172.1	Salmonella enterica	-	IncA/C2_1|
CP041174.1	Salmonella enterica	-	IncHI2_1|RepA_1_pKPC-CAV1321|IncHI2A_1|
CP041175.1	Salmonella enterica	-	IncX1_4|
CP041177.1	Salmonella enterica	-	IncX1_1|IncFII(pHN7A8)_1_pHN7A8|
CP041178.1	Salmonella enterica	-	IncFIB(S)_1|IncFII(S)_1|
CP041180.1	Salmonella enterica	-	IncHI2A_1|IncN_1|IncHI2_1|RepA_1_pKPC-CAV1321|
CP041182.1	Salmonella enterica	-	IncHI2_1|RepA_1_pKPC-CAV1321|IncHI2A_1|IncN_1|
CP041648.1	Klebsiella pneumoniae	-	IncFII_1_pKP91|IncFIA(HI1)_1_HI1|
CP041748.1	Escherichia coli	-	IncFIB(AP001918)_1|
CP041935.1	Klebsiella pneumoniae	-	IncFIB(Mar)_1_pNDM-Mar|IncHI1B_1_pNDM-MAR|
CP041936.1	Klebsiella pneumoniae	-	IncFIB(K)_1_Kpn3|
CP041937.1	Klebsiella pneumoniae	-	FII(pBK30683)_1|
CP041938.1	Klebsiella pneumoniae	-	IncX3_1|
CP042338.1	Escherichia coli	-	IncFII_1|
CP042339.1	Escherichia coli	-	IncX3_1|
CP042600.1	Escherichia coli	-	IncFIB(AP001918)_1|IncFIA_1|
CP042601.1	Escherichia coli	-	IncFII_1|
CP042602.1	Escherichia coli	-	IncP1_3|
CP042603.1	Escherichia coli	-	IncQ1_1|
CP042604.1	Escherichia coli	-	-
CP042605.1	Escherichia coli	-	Col440I_1|
CP042607.1	Escherichia coli	-	IncX4_1|
CP042608.1	Escherichia coli	-	IncX1_1|
CP042609.1	Escherichia coli	-	-
CP042610.1	Escherichia coli	-	Col440I_1|
CP042611.1	Escherichia coli	-	Col440I_1|
CP042612.1	Escherichia coli	-	ColRNAI_1|
CP042613.1	Escherichia coli	-	Col440I_1|
CP042614.1	Escherichia coli	-	-
CP042616.1	Escherichia coli	-	RepA_1_pKPC-CAV1321|IncHI2_1|IncHI2A_1|
CP042617.1	Escherichia coli	-	IncX1_1|IncY_1|
CP042618.1	Escherichia coli	-	IncI1_1_Alpha|
CP042619.1	Escherichia coli	-	IncFIB(AP001918)_1|IncFIC(FII)_1|IncFIA_1|
CP042620.1	Escherichia coli	-	-
CP042621.1	Escherichia coli	-	IncFII(pCoo)_1_pCoo|
CP042622.1	Escherichia coli	-	-
CP042623.1	Escherichia coli	-	ColRNAI_1|Col440II_1|
CP042624.1	Escherichia coli	-	ColRNAI_1|
CP042625.1	Escherichia coli	-	Col440I_1|
CP042626.1	Escherichia coli	-	Col(MG828)_1|
CP042628.1	Escherichia coli	-	RepA_1_pKPC-CAV1321|IncHI2_1|IncHI2A_1|
CP042629.1	Escherichia coli	-	-
CP042630.1	Escherichia coli	-	IncFIB(AP001918)_1|IncFIC(FII)_1|
CP042631.1	Escherichia coli	-	IncI1_1_Alpha|
CP042632.1	Escherichia coli	-	-
CP042633.1	Escherichia coli	-	IncFII(pSE11)_1_pSE11|
CP042634.1	Escherichia coli	-	ColRNAI_1|
CP042635.1	Escherichia coli	-	Col156_1|
CP042636.1	Escherichia coli	-	Col(BS512)_1|
CP042637.1	Escherichia coli	-	Col(MG828)_1|
CP042639.1	Escherichia coli	-	IncHI2_1|IncHI2A_1|
CP042640.1	Escherichia coli	-	IncFIB(AP001918)_1|IncFIC(FII)_1|
CP042641.1	Escherichia coli	-	IncY_1|
CP042642.1	Escherichia coli	-	IncFII_1|
CP042643.1	Escherichia coli	-	IncN_1|
CP042644.1	Escherichia coli	-	IncX4_1|
CP042646.1	Escherichia coli	-	IncA/C2_1|
CP042647.1	Escherichia coli	-	IncX4_1|
CP042648.1	Escherichia coli	-	ColRNAI_1|Col440II_1|
CP042649.1	Escherichia coli	-	-
CP043516.1	Enterobacter kobei	-	IncN3_1|
CP043974.1	Candidatus Stammera capleta	-	-
CP043976.1	Candidatus Stammera capleta	-	-
CP043977.1	Candidatus Stammera capleta	-	-
CP043979.1	Candidatus Stammera capleta	-	-
CP043981.1	Candidatus Stammera capleta	-	-
CP043982.1	Candidatus Stammera capleta	-	-
CP043984.1	Candidatus Stammera capleta	-	-
CP043986.1	Candidatus Stammera capleta	-	-
CP043988.1	Candidatus Stammera capleta	-	-
CP043990.1	Candidatus Stammera capleta	-	-
CP043992.1	Candidatus Stammera capleta	-	-
CP043994.1	Candidatus Stammera capleta	-	-
CP044022.1	Escherichia coli	-	IncB/O/K/Z_2|
CP044023.1	Escherichia coli	-	IncFIB(AP001918)_1|
CP044024.1	Escherichia coli	-	IncFII_1|
CP044025.1	Escherichia coli	-	IncI2_1|
CP044026.1	Escherichia coli	-	-
CP044027.1	Escherichia coli	-	-
CP044153.1	Shigella flexneri	-	IncX1_1|
CP044154.1	Shigella flexneri	-	IncFII_1|
CP044156.1	Shigella flexneri	-	-
CP044157.1	Shigella flexneri	-	IncFII_1|
CP044159.1	Shigella flexneri	-	IncN_1|ColRNAI_1|
CP044160.1	Shigella flexneri	-	IncFII_1|
CP044192.1	Shigella sonnei	-	-
CP044193.1	Shigella sonnei	-	-
CP044194.1	Shigella sonnei	-	-
CP044195.1	Shigella sonnei	-	IncI1_1_Alpha|
CP044196.1	Shigella sonnei	-	IncFII_1|
CP044197.1	Shigella sonnei	-	-
CP044292.1	Escherichia coli	-	IncX1_1|
CP044299.1	Escherichia coli	-	IncHI1A_1|IncFIA(HI1)_1_HI1|IncHI1B(R27)_1_R27|
CP044300.1	Escherichia coli	-	IncFIB(pHCM2)_1_pHCM2|
CP044301.1	Escherichia coli	-	IncFIB(K)_1_Kpn3|IncFIA(HI1)_1_HI1|
CP044302.1	Escherichia coli	-	IncX1_1|
CP044303.1	Escherichia coli	-	IncQ1_1|
CP044304.1	Escherichia coli	-	ColRNAI_1|
CP044306.1	Escherichia coli	-	IncHI2A_1|RepA_1_pKPC-CAV1321|IncHI2_1|
CP044307.1	Escherichia coli	-	-
CP044308.1	Escherichia coli	-	-
CP044309.1	Escherichia coli	-	IncX1_4|IncFIA(HI1)_1_HI1|
CP044347.1	Escherichia coli	-	IncFIC(FII)_1|IncFIB(AP001918)_1|
CP044348.1	Escherichia coli	-	-
CP044369.1	Klebsiella pneumoniae	-	IncFII_1_pKP91|IncFIA(HI1)_1_HI1|
CP044370.1	Klebsiella pneumoniae	-	IncFIB(pKPHS1)_1_pKPHS1|
CP044371.1	Klebsiella pneumoniae	-	IncR_1|
CP044372.1	Klebsiella pneumoniae	-	-
CP044373.1	Klebsiella pneumoniae	-	Col440II_1|ColRNAI_1|
CP044374.1	Klebsiella pneumoniae	-	Col440I_1|
CP044375.1	Klebsiella pneumoniae	-	Col440I_1|
CP044377.1	Klebsiella pneumoniae	-	IncFIB(Mar)_1_pNDM-Mar|IncN_1|IncHI1B_1_pNDM-MAR|
CP044378.1	Klebsiella pneumoniae	-	IncFIB(K)_1_Kpn3|IncFII_1_pKP91|
CP044379.1	Klebsiella pneumoniae	-	Col440I_1|
CP044381.1	Klebsiella pneumoniae	-	IncHI1B_1_pNDM-MAR|IncN_1|IncFIB(Mar)_1_pNDM-Mar|
CP044382.1	Klebsiella pneumoniae	-	IncFIB(K)_1_Kpn3|IncFII_1_pKP91|
CP044383.1	Klebsiella pneumoniae	-	IncP1_3|
CP044384.1	Klebsiella pneumoniae	-	Col440I_1|
CP044386.1	Klebsiella pneumoniae	-	IncHI1B_1_pNDM-MAR|IncN_1|IncFIB(Mar)_1_pNDM-Mar|
CP044387.1	Klebsiella pneumoniae	-	IncFIB(K)_1_Kpn3|IncFII_1_pKP91|
CP044388.1	Klebsiella pneumoniae	-	ColRNAI_1|
CP044390.1	Klebsiella pneumoniae	-	IncFIB(K)_1_Kpn3|IncFII_1_pKP91|
CP044391.1	Klebsiella pneumoniae	-	IncFIA(HI1)_1_HI1|IncFII_1_pKP91|
CP044392.1	Klebsiella pneumoniae	-	Col440II_1|Col440I_1|
CP044394.1	Klebsiella pneumoniae	-	IncFIB(K)_1_Kpn3|IncFII_1_pKP91|
CP044395.1	Klebsiella pneumoniae	-	IncFIA(HI1)_1_HI1|IncFII_1_pKP91|
CP044396.1	Klebsiella pneumoniae	-	ColRNAI_1|
CP044397.1	Klebsiella pneumoniae	-	ColRNAI_1|
CP045523.1	Shigella flexneri	-	IncI1_1_Alpha|IncI1_1_Alpha|
CP045525.1	Shigella sonnei	-	IncFII_1|
CP045527.1	Shigella sonnei	-	IncI1_1_Alpha|
CP045666.1	Enterobacteriaceae bacterium	-	-
CP045667.1	Enterobacteriaceae bacterium	-	-
CP045668.1	Enterobacteriaceae bacterium	-	-
CP045669.1	Enterobacteriaceae bacterium	-	-
CP045779.1	Cronobacter sakazakii	-	IncFIB(pCTU1)_1_pCTU1|
CP045780.1	Cronobacter sakazakii	-	IncFII_1_pSFO|
CP045781.1	Cronobacter sakazakii	-	ColRNAI_1|
CP045785.1	Shigella dysenteriae	-	IncFII_1|
CP045786.1	Shigella dysenteriae	-	ColRNAI_1|
CP045787.1	Shigella dysenteriae	-	Col440I_1|
CP045788.1	Shigella dysenteriae	-	Col(BS512)_1|
CP045933.1	Shigella sonnei	-	-
CP045934.1	Shigella sonnei	-	-
CP045935.1	Shigella sonnei	-	IncI2_1_Delta|
CP045936.1	Shigella sonnei	-	Col156_1|
CP045937.1	Shigella sonnei	-	ColRNAI_1|
CP045938.1	Shigella sonnei	-	Col156_1|
CP045939.1	Shigella sonnei	-	Col8282_1|
CP045940.1	Shigella sonnei	-	ColRNAI_1|
CP045942.1	Shigella flexneri	-	IncFII_1|
CP045943.1	Shigella flexneri	-	-
CP045944.1	Shigella flexneri	-	Col156_1|
CP046183.1	Enterobacteriaceae endosymbiont of Donacia fulgens	-	-
CP046223.1	Enterobacteriaceae endosymbiont of Neohaemonia nigricornis	-	-
CP046272.1	Enterobacter hormaechei	-	IncFIB(pHCM2)_1_pHCM2|
CP046273.1	Enterobacter hormaechei	-	IncFII(pECLA)_1_pECLA|IncFIB(pECLA)_1_pECLA|
CP046274.1	Enterobacter hormaechei	-	IncX3_1|
CP046275.1	Enterobacter hormaechei	-	ColRNAI_1|
CP046285.1	Shigella sonnei	-	IncFII_1|
CP046287.1	Shigella sonnei	-	ColRNAI_1|
CP046288.1	Shigella sonnei	-	Col(BS512)_1|
CP046289.1	Shigella sonnei	-	ColRNAI_1|
CP046290.1	Shigella sonnei	-	Col440I_1|
CP047722.1	Enterobacter hormaechei	-	IncHI2A_1|IncHI2_1|RepA_1_pKPC-CAV1321|
CP047723.1	Enterobacter hormaechei	-	-
CP047724.1	Enterobacter hormaechei	-	-
CP047725.1	Enterobacter hormaechei	-	IncR_1|
CP047726.1	Enterobacter hormaechei	-	-
CP047727.1	Enterobacter hormaechei	-	ColRNAI_1|Col440II_1|
CP047728.1	Enterobacter hormaechei	-	ColRNAI_1|
CP047750.1	Enterobacter hormaechei	-	RepA_1_pKPC-CAV1321|IncHI2_1|
CP047751.1	Enterobacter hormaechei	-	-
CP047752.1	Enterobacter hormaechei	-	IncN_1|
CP047753.1	Enterobacter hormaechei	-	ColRNAI_1|Col440II_1|
CP047754.1	Enterobacter hormaechei	-	Col440I_1|
CP047755.1	Enterobacter hormaechei	-	ColRNAI_1|Col440II_1|
CP047756.1	Enterobacter hormaechei	-	ColRNAI_1|
CP048380.1	Klebsiella variicola	-	IncFIB(pB171)_1_pB171|IncFIB(pQil)_1_pQil|
CP048381.1	Klebsiella variicola	-	IncFIB(K)_1_Kpn3|IncFII_1_pKP91|
CP048413.1	Klebsiella pneumoniae	-	ColRNAI_1|IncFII_1_pKP91|IncFIB(K)_1_Kpn3|
CP048704.1	Enterobacter hormaechei	-	IncHI2A_1|IncHI2_1|RepA_1_pKPC-CAV1321|
CP048705.1	Enterobacter hormaechei	-	-
CP048706.1	Enterobacter hormaechei	-	-
CP048707.1	Enterobacter hormaechei	-	IncR_1|
CP048708.1	Enterobacter hormaechei	-	-
CP048709.1	Enterobacter hormaechei	-	ColRNAI_1|Col440II_1|
CP048710.1	Enterobacter hormaechei	-	ColRNAI_1|
CP049164.1	Shigella sonnei	-	-
CP049166.1	Shigella sonnei	-	IncFII_1|
CP049168.1	Shigella sonnei	-	IncFII_1|
CP049170.1	Shigella sonnei	-	IncFII_1|
CP049172.1	Shigella sonnei	-	IncFII_1|
CP049174.1	Shigella sonnei	-	IncFII_1|
CP049176.1	Shigella sonnei	-	IncI1_1_Alpha|
CP049178.1	Shigella sonnei	-	IncI1_1_Alpha|
CP049180.1	Shigella sonnei	-	IncI1_1_Alpha|
CP049182.1	Shigella sonnei	-	IncI1_1_Alpha|
CP049184.1	Shigella sonnei	-	IncI1_1_Alpha|
CP049186.1	Shigella sonnei	-	IncFII_1|
CP049261.1	Cronobacter sakazakii	-	IncFIB(pCTU1)_1_pCTU1|
CP049262.1	Cronobacter sakazakii	-	-
CP049279.1	Shigella boydii	-	IncFII_1|
CP049280.1	Shigella boydii	-	-
CP049607.1	Shigella boydii	-	IncFIB(K)_1_Kpn3|
CP049876.1	Salmonella enterica	-	IncI_Gamma_1|
CP049944.1	Escherichia coli	-	IncP1_3|
CP050277.1	Klebsiella pneumoniae	-	-
CP050278.1	Klebsiella pneumoniae	-	IncFII(pHN7A8)_1_pHN7A8|IncR_1|
CP050281.1	Klebsiella pneumoniae	-	IncFIB(K)_1_Kpn3|IncHI1B_1_pNDM-MAR|
CP050283.1	Klebsiella pneumoniae	-	IncFII(pCRY)_1_pCRY|
CP050284.1	Klebsiella pneumoniae	-	ColRNAI_1|
CP050286.1	Klebsiella pneumoniae	-	IncR_1|IncFII(pHN7A8)_1_pHN7A8|
CP050287.1	Klebsiella pneumoniae	-	IncFIB(pKPHS1)_1_pKPHS1|
CP050740.1	Salmonella enterica	-	IncA/C2_1|
CP050741.1	Salmonella enterica	-	IncFIB(S)_1|IncFII(S)_1|
CP050742.1	Salmonella enterica	-	ColRNAI_1|
CP050743.1	Salmonella enterica	-	ColRNAI_1|
CP050744.1	Salmonella enterica	-	Col8282_1|
CP050746.1	Salmonella enterica	-	IncFIB(S)_1|IncFII(S)_1|
CP050747.1	Salmonella enterica	-	IncI1_1_Alpha|
CP050748.1	Salmonella enterica	-	IncX1_1|
CP050749.1	Salmonella enterica	-	-
CP050984.1	Shigella flexneri	-	IncFII_1|
CP050986.1	Shigella flexneri	-	ColRNAI_1|
CP050987.1	Shigella flexneri	-	ColRNAI_1|
CP050988.1	Shigella flexneri	-	Col(MG828)_1|
CP051369.1	Salmonella enterica	-	IncFII(p14)_1_p14|IncFIB(pB171)_1_pB171|
CP051408.1	Salmonella enterica	-	IncI1_1_Alpha|
CP051409.1	Salmonella enterica	-	-
CP051442.1	Salmonella enterica	-	IncFIB(pECLA)_1_pECLA|IncHI2A_1|RepA_1_pKPC-CAV1321|IncHI2_1|
CP051443.1	Salmonella enterica	-	IncA/C2_1|
CP051444.1	Salmonella enterica	-	Col440I_1|
CP051445.1	Salmonella enterica	-	Col440II_1|ColRNAI_1|
CP051446.1	Salmonella enterica	-	ColRNAI_1|
CP051447.1	Salmonella enterica	-	ColRNAI_1|
CP051448.1	Salmonella enterica	-	Col440II_1|ColRNAI_1|
CP051450.1	Salmonella enterica	-	IncI1_1_Alpha|
CP051451.1	Salmonella enterica	-	IncA/C2_1|
CP051453.1	Salmonella enterica	-	IncI1_1_Alpha|
CP051454.1	Salmonella enterica	-	ColE10_1|
CP051456.1	Salmonella enterica	-	IncHI2A_1|RepA_1_pKPC-CAV1321|IncHI2_1|
CP051693.1	Escherichia coli	-	IncFIB(AP001918)_1|IncFII(pRSB107)_1_pRSB107|
CP051715.1	Escherichia coli	-	IncFIB(AP001918)_1|Col156_1|IncFII(29)_1_pUTI89|
CP051750.1	Escherichia coli	-	IncFIB(AP001918)_1|
CP052768.1	Salmonella enterica	-	IncX3_1|
CP053596.1	Escherichia coli	-	IncFIA_1|
CP053703.1	Salmonella enterica	-	IncN_1|
CP053752.1	Shigella sonnei	-	IncFII_1|
CP053753.1	Shigella sonnei	-	-
CP053754.1	Shigella sonnei	-	IncI1_1_Alpha|
CP053755.1	Shigella sonnei	-	-
CP053756.1	Shigella sonnei	-	Col156_1|
CP053757.1	Shigella sonnei	-	ColRNAI_1|
CP053758.1	Shigella sonnei	-	Col156_1|
CP053759.1	Shigella sonnei	-	Col8282_1|
CP053760.1	Shigella sonnei	-	ColRNAI_1|
CP053761.1	Shigella sonnei	-	Col(BS512)_1|
CP053762.1	Shigella sonnei	-	-
CP053763.1	Shigella sonnei	-	ColRNAI_1|
CP054315.1	Escherichia coli	-	IncFII(pRSB107)_1_pRSB107|
CP054316.1	Escherichia coli	-	IncI1_1_Alpha|
CP054318.1	Escherichia coli	-	IncFII(29)_1_pUTI89|Col156_1|IncFIB(AP001918)_1|
CP054320.1	Escherichia coli	-	IncX1_4|IncX9_1|
CP054321.1	Escherichia coli	-	IncFIA_1|IncFIB(AP001918)_1|Col156_1|
CP054322.1	Escherichia coli	-	Col156_1|
CP054323.1	Escherichia coli	-	-
CP054324.1	Escherichia coli	-	Col(BS512)_1|
CP054326.1	Escherichia coli	-	IncFIA_1|Col156_1|IncFIB(AP001918)_1|
CP054327.1	Escherichia coli	-	-
CP054329.1	Escherichia coli	-	IncFII(pCoo)_1_pCoo|
CP054330.1	Escherichia coli	-	-
CP054331.1	Escherichia coli	-	ColRNAI_1|
CP054332.1	Escherichia coli	-	Col8282_1|
CP054333.1	Escherichia coli	-	Col156_1|
CP054334.1	Escherichia coli	-	Col(MG828)_1|
CP054336.1	Escherichia coli	-	IncFIB(AP001918)_1|IncFIC(FII)_1|IncFIA_1|
CP054337.1	Escherichia coli	-	p0111_1|
CP054338.1	Escherichia coli	-	ColRNAI_1|
CP054339.1	Escherichia coli	-	Col156_1|
CP054340.1	Escherichia coli	-	Col440II_1|ColRNAI_1|
CP054341.1	Escherichia coli	-	Col(BS512)_1|
CP054342.1	Escherichia coli	-	Col(MG828)_1|
CP054450.1	Escherichia coli	-	IncFIB(AP001918)_1|Col156_1|IncFIC(FII)_1|
CP054451.1	Escherichia coli	-	ColRNAI_1|
CP054452.1	Escherichia coli	-	Col156_1|
CP054453.1	Escherichia coli	-	Col(MG828)_1|
CP054455.1	Escherichia coli	-	IncFIB(AP001918)_1|IncFII_1|
CP054456.1	Escherichia coli	-	Col8282_1|
CP054458.1	Escherichia coli	-	IncFIB(AP001918)_1|IncFIC(FII)_1|IncFIA_1|
CP054459.1	Escherichia coli	-	IncB/O/K/Z_2|
CP054460.1	Escherichia coli	-	IncB/O/K/Z_1|
CP054461.1	Escherichia coli	-	ColRNAI_1|
CP054462.1	Escherichia coli	-	ColRNAI_1|
CP054463.1	Escherichia coli	-	Col(BS512)_1|
CP054464.1	Escherichia coli	-	Col(MG828)_1|
CP054829.1	Escherichia coli	-	IncFIC(FII)_1|Col156_1|IncFIB(AP001918)_1|
CP054830.1	Escherichia coli	-	-
CP054887.1	Shigella flexneri	-	IncFII_1|
CP054888.1	Shigella flexneri	-	-
CP054889.1	Shigella flexneri	-	ColRNAI_1|
CP054890.1	Shigella flexneri	-	ColRNAI_1|
CP054891.1	Shigella flexneri	-	IncFII_1|
CP054893.1	Shigella flexneri	-	-
CP054894.1	Shigella flexneri	-	Col(BS512)_1|
CP054895.1	Shigella flexneri	-	Col440I_1|
CP054896.1	Shigella flexneri	-	ColRNAI_1|
CP055125.1	Shigella flexneri	-	IncFII_1|IncFII_1|
CP055126.1	Shigella flexneri	-	Col(MG828)_1|
CP055127.1	Shigella flexneri	-	Col440I_1|
CP055128.1	Shigella flexneri	-	Col440I_1|
CP055129.1	Shigella flexneri	-	ColpVC_1|
CP055131.1	Salmonella enterica	-	IncFIB(S)_1|IncFII(S)_1|
CP055137.1	Shigella flexneri	-	IncFII_1|
CP055139.1	Shigella flexneri	-	ColRNAI_1|
CP055140.1	Shigella flexneri	-	Col(MG828)_1|
CP055141.1	Shigella flexneri	-	-
CP055459.1	Enterobacter cloacae	-	IncN_1|
CP055461.1	Enterobacter cloacae	-	-
CP055462.1	Enterobacter cloacae	-	-
CP055463.1	Enterobacter cloacae	-	ColRNAI_1|
CP055703.1	Citrobacter freundii	-	IncFIB(pB171)_1_pB171|
CP055705.1	Citrobacter freundii	-	IncX1_1|
CP055707.1	Citrobacter freundii	-	ColRNAI_1|
CP056025.1	Klebsiella pneumoniae	-	IncFIB(K)_1_Kpn3|IncFII_1_pKP91|
CP056027.1	Klebsiella pneumoniae	-	repA_1_pKPC-2|
CP056028.1	Klebsiella pneumoniae	-	ColRNAI_1|
CP056175.1	Enterobacter roggenkampii	-	IncFIB(pQil)_1_pQil|IncFII(Yp)_1_Yersenia|
CP056176.1	Enterobacter roggenkampii	-	IncFII(pECLA)_1_pECLA|IncFIB(pECLA)_1_pECLA|
CP056177.1	Enterobacter roggenkampii	-	-
CP056178.1	Enterobacter roggenkampii	-	ColRNAI_1|Col440II_1|
CP056179.1	Enterobacter roggenkampii	-	Col440II_1|Col440I_1|
CP056419.1	Klebsiella oxytoca	-	IncFIA(HI1)_1_HI1|IncFII_1_pKP91|
CP056420.1	Klebsiella oxytoca	-	IncFIB(K)_1_Kpn3|
CP056442.1	Enterobacter cloacae	-	IncFII(pECLA)_1_pECLA|IncFIB(pECLA)_1_pECLA|IncFII(pECLA)_1_pECLA|
CP056443.1	Enterobacter cloacae	-	IncR_1|
CP056444.1	Enterobacter cloacae	-	ColRNAI_1|Col440II_1|
CP056445.1	Enterobacter cloacae	-	ColRNAI_1|
CP056454.1	Klebsiella oxytoca	-	IncFIB(K)_1_Kpn3|
CP056461.1	Enterobacter cloacae	-	IncFIB(pQil)_1_pQil|IncFII(Yp)_1_Yersenia|
CP056462.1	Enterobacter cloacae	-	IncFII(pECLA)_1_pECLA|IncFIB(pECLA)_1_pECLA|
CP056463.1	Enterobacter cloacae	-	-
CP056464.1	Enterobacter cloacae	-	-
CP056465.1	Enterobacter cloacae	-	ColRNAI_1|Col440II_1|
CP056475.1	Enterobacter cloacae	-	IncFIB(K)_1_Kpn3|
CP056476.1	Enterobacter cloacae	-	IncR_1|
CP056477.1	Enterobacter cloacae	-	Col440I_1|
CP056478.1	Enterobacter cloacae	-	Col440II_1|ColRNAI_1|
CP056479.1	Enterobacter cloacae	-	ColRNAI_1|Col440II_1|
CP056480.1	Enterobacter cloacae	-	-
CP056496.1	Klebsiella oxytoca	-	IncHI1A(CIT)_1_pNDM-CIT|IncHI1B(CIT)_1_pNDM-CIT|
CP056497.1	Klebsiella oxytoca	-	IncFIB(K)_1_Kpn3|IncFII_1_pKP91|
CP056498.1	Klebsiella oxytoca	-	IncFII(p14)_1_p14|
CP056499.1	Klebsiella oxytoca	-	-
CP056500.1	Klebsiella oxytoca	-	IncFII(p14)_1_p14|
CP056501.1	Klebsiella oxytoca	-	IncFII(Yp)_1_Yersenia|
CP056502.1	Klebsiella oxytoca	-	Col440I_1|
CP056503.1	Klebsiella oxytoca	-	Col440I_1|
CP056504.1	Klebsiella oxytoca	-	-
CP056521.1	Klebsiella pneumoniae	-	IncFIA(HI1)_1_HI1|
CP056522.1	Klebsiella pneumoniae	-	IncFIB(K)_1_Kpn3|
CP056523.1	Klebsiella pneumoniae	-	Col440I_1|
CP056540.1	Klebsiella oxytoca	-	IncFIB(K)_1_Kpn3|Col440I_1|IncFII_1_pKP91|
CP056541.1	Klebsiella oxytoca	-	IncFII_1_pKP91|
CP056542.1	Klebsiella oxytoca	-	IncFII(p14)_1_p14|
CP056543.1	Klebsiella oxytoca	-	-
CP056544.1	Klebsiella oxytoca	-	Col440I_1|Col440I_1|
CP056545.1	Klebsiella oxytoca	-	-
CP056561.1	Enterobacter cloacae	-	IncFII(pECLA)_1_pECLA|IncFIA(HI1)_1_HI1|
CP056562.1	Enterobacter cloacae	-	ColRNAI_1|Col440II_1|
CP056563.1	Enterobacter cloacae	-	ColRNAI_1|
CP056582.1	Klebsiella oxytoca	-	IncFIB(K)_1_Kpn3|IncFII_1_pKP91|
CP056583.1	Klebsiella oxytoca	-	IncFII_1_pKP91|
CP056650.1	Enterobacter hormaechei	-	IncI1_1_Alpha|
CP056651.1	Enterobacter hormaechei	-	Col156_1|
CP056652.1	Enterobacter hormaechei	-	Col(MG828)_1|
CP056669.1	Klebsiella oxytoca	-	IncFIB(K)_1_Kpn3|IncFII_1_pKP91|
CP056670.1	Klebsiella oxytoca	-	IncFII(Yp)_1_Yersenia|
CP056671.1	Klebsiella oxytoca	-	Col440I_1|
CP056672.1	Klebsiella oxytoca	-	ColRNAI_1|
CP056673.1	Klebsiella oxytoca	-	-
CP056674.1	Klebsiella oxytoca	-	-
CP056675.1	Klebsiella oxytoca	-	Col440I_1|
CP056767.1	Enterobacter cloacae	-	IncFII(pECLA)_1_pECLA|IncFIA(HI1)_1_HI1|IncFII(pECLA)_1_pECLA|
CP056768.1	Enterobacter cloacae	-	Col(Ye4449)_1|
CP056769.1	Enterobacter cloacae	-	Col440II_1|ColRNAI_1|
CP056770.1	Enterobacter cloacae	-	ColRNAI_1|
CP057747.1	Citrobacter freundii	-	IncFIB(pB171)_1_pB171|
CP057748.1	Citrobacter freundii	-	IncFIA(HI1)_1_HI1|
CP057749.1	Citrobacter freundii	-	IncX1_1|
CP057750.1	Citrobacter freundii	-	ColRNAI_1|
CP058590.1	Shigella flexneri	-	IncFII_1|
CP058591.1	Shigella flexneri	-	IncFII_1|
CP058592.1	Shigella flexneri	-	ColRNAI_1|
CP058593.1	Shigella flexneri	-	ColRNAI_1|
CP058799.1	Klebsiella pneumoniae	-	IncFIB(Mar)_1_pNDM-Mar|IncHI1B_1_pNDM-MAR|
CP058800.1	Klebsiella pneumoniae	-	IncFIB(K)_1_Kpn3|
CP058801.1	Klebsiella pneumoniae	-	IncFII_1|
CP058802.1	Klebsiella pneumoniae	-	ColRNAI_1|
CP058803.1	Klebsiella pneumoniae	-	ColRNAI_1|
CP058804.1	Klebsiella pneumoniae	-	Col(BS512)_1|
CP058805.1	Klebsiella pneumoniae	-	-
CP058806.1	Klebsiella pneumoniae	-	Col(MG828)_1|
CP058914.1	Escherichia coli	-	-
CP058915.1	Escherichia coli	-	IncFII(pHN7A8)_1_pHN7A8|
CP058916.1	Escherichia coli	-	IncFIB(K)_1_Kpn3|IncFIA(HI1)_1_HI1|
CP059380.1	Klebsiella pneumoniae	-	IncFIB(K)_1_Kpn3|IncFII_1_pKP91|
CP059905.1	Escherichia coli	-	IncFIB(AP001918)_1|
CP059906.1	Escherichia coli	-	IncI1_1_Alpha|
CP059923.1	Escherichia coli	-	IncFIB(AP001918)_1|IncFII(pCoo)_1_pCoo|
CP059924.1	Escherichia coli	-	IncI1_1_Alpha|
CP059926.1	Escherichia coli	-	IncFIB(AP001918)_1|
CP059927.1	Escherichia coli	-	IncFII(pHN7A8)_1_pHN7A8|
CP059928.1	Escherichia coli	-	IncX4_2|
CP059930.1	Escherichia coli	-	IncFIB(K)_1_Kpn3|
CP059945.1	Escherichia coli	-	IncFIB(AP001918)_1|IncFIC(FII)_1|
CP059946.1	Escherichia coli	-	-
CP059989.1	Escherichia coli	-	IncFIB(AP001918)_1|IncFIC(FII)_1|
CP059990.1	Escherichia coli	-	-
CP060118.1	Shigella sonnei	-	ColRNAI_1|
CP060119.1	Shigella sonnei	-	Col(BS512)_1|
CP060166.1	Salmonella enterica	-	IncFIB(S)_1|IncFII(S)_1|
CP060167.1	Salmonella enterica	-	IncI1_1_Alpha|
CP060168.1	Salmonella enterica	-	-
CP061360.1	Klebsiella pneumoniae	-	IncFIB(K)_1_Kpn3|ColRNAI_1|IncHI1B_1_pNDM-MAR|
CP061363.1	Shigella sonnei	-	IncFII_1|
CP061364.1	Shigella sonnei	-	-
CP061365.1	Shigella sonnei	-	ColRNAI_1|
CP061366.1	Shigella sonnei	-	Col(BS512)_1|
CP062309.1	Candidatus Stammera capleta	-	-
CP062994.1	Klebsiella pneumoniae	-	IncHI1B_1_pNDM-MAR|
CP062995.1	Klebsiella pneumoniae	-	IncFIB(K)_1_Kpn3|IncFII_1_pKP91|
CP062996.1	Klebsiella pneumoniae	-	Col440I_1|
CP063014.1	Klebsiella pneumoniae	-	IncFIB(K)_1_Kpn3|IncFIA(HI1)_1_HI1|IncHI1B_1_pNDM-MAR|
CP063015.1	Klebsiella pneumoniae	-	IncFIB(pQil)_1_pQil|IncFII_1_pKP91|
CP063016.1	Klebsiella pneumoniae	-	Col440I_1|
CP063017.1	Klebsiella pneumoniae	-	ColRNAI_1|
CP063018.1	Klebsiella pneumoniae	-	Rep_1_pKPC-2|
CP063870.1	Klebsiella quasipneumoniae	-	IncFIB(pKPHS1)_1_pKPHS1|
CP063894.1	Klebsiella variicola	-	-
CP063895.1	Klebsiella variicola	-	-
CP064298.1	Klebsiella pneumoniae	-	IncFIB(K)_1_Kpn3|
CP064320.1	Klebsiella variicola	-	-
CP064321.1	Klebsiella variicola	-	-
CP064322.1	Klebsiella variicola	-	IncFIB(K)_1_Kpn3|
CP064821.1	Klebsiella pneumoniae	-	IncHI1B_1_pNDM-MAR|IncFIB(Mar)_1_pNDM-Mar|
CP064822.1	Klebsiella pneumoniae	-	IncFIB(pKPHS1)_1_pKPHS1|
CP064823.1	Klebsiella pneumoniae	-	IncX3_1|
CP064824.1	Klebsiella pneumoniae	-	IncFIB(K)_1_Kpn3|
CP065555.1	Klebsiella pneumoniae	-	IncFIB(K)_1_Kpn3|IncHI1B_1_pNDM-MAR|
CP065556.1	Klebsiella pneumoniae	-	IncFII(pCRY)_1_pCRY|
CP065558.1	Klebsiella pneumoniae	-	ColRNAI_1|
CP065559.1	Klebsiella pneumoniae	-	-
CP065618.1	Escherichia coli	-	ColRNAI_1|ColRNAI_1|
CP065620.1	Escherichia coli	-	IncX1_1|
CP065621.1	Escherichia coli	-	IncB/O/K/Z_1|
CP065622.1	Escherichia coli	-	-
CP066279.1	Enterobacter asburiae	-	-
CP066280.1	Enterobacter asburiae	-	-
CP066281.1	Enterobacter asburiae	-	RepA_1_pKPC-CAV1321|
CP066282.1	Enterobacter asburiae	-	-
CP066283.1	Enterobacter asburiae	-	-
CP066367.1	Escherichia coli	-	IncFII(pHN7A8)_1_pHN7A8|
CP066368.1	Escherichia coli	-	-
CP066871.1	Klebsiella variicola	-	IncFIB(K)_1_Kpn3|IncFIB(K)_1_Kpn3|
CP066872.1	Klebsiella variicola	-	ColRNAI_1|
CP066873.1	Klebsiella variicola	-	IncQ1_1|
CP066874.1	Klebsiella variicola	-	IncL/M(pMU407)_1_pMU407|IncL/M(pMU407)_1_pMU407|IncL/M(pMU407)_1_pMU407|
CP066875.1	Klebsiella variicola	-	IncFIA(HI1)_1_HI1|
CP066876.1	Klebsiella variicola	-	-
CP066877.1	Klebsiella variicola	-	IncFIB(pQil)_1_pQil|
CP066878.1	Klebsiella variicola	-	IncFII_1_pKP91|
CP066879.1	Klebsiella variicola	-	IncFIA(HI1)_1_HI1|
CP066880.1	Klebsiella variicola	-	-
CP066881.1	Klebsiella variicola	-	-
CP070282.1	Escherichia albertii	-	-
CP070283.1	Escherichia albertii	-	IncFIC(FII)_1|
CP070285.1	Escherichia albertii	-	-
CP070286.1	Escherichia albertii	-	IncFIC(FII)_1|
CP070288.1	Escherichia albertii	-	IncFIC(FII)_1|IncFIB(AP001918)_1|
CP070289.1	Escherichia albertii	-	p0111_1|
CP070291.1	Escherichia albertii	-	p0111_1|
CP070293.1	Escherichia albertii	-	IncFII(pHN7A8)_1_pHN7A8|IncN_1|ColE10_1|
CP070294.1	Escherichia albertii	-	IncFIC(FII)_1|IncX1_1|
CP070295.1	Escherichia albertii	-	IncY_1|
CP070297.1	Escherichia albertii	-	IncHI2A_1|RepA_1_pKPC-CAV1321|IncHI2_1|
CP070298.1	Escherichia albertii	-	IncX1_1|IncFIB(AP001918)_1|
CP070299.1	Escherichia albertii	-	IncI1_1_Alpha|
CP070300.1	Escherichia albertii	-	IncFII(pHN7A8)_1_pHN7A8|ColE10_1|IncN_1|
FN543094.1	Cronobacter turicensis	-	IncFIB(pCTU1)_1_pCTU1|
FN543095.1	Cronobacter turicensis	-	pESA2_1|IncFII(pCTU2)_1_pCTU2|
FN543096.1	Cronobacter turicensis	-	IncFIB(pCTU3)_1_pCTU3|
HE616529.1	Shigella sonnei	-	IncFII_1|
HE616530.1	Shigella sonnei	-	ColRNAI_1|
HE616531.1	Shigella sonnei	-	Col(BS512)_1|
HE616532.1	Shigella sonnei	-	ColE10_1|
HF937209.1	Salmonella enterica	-	IncFII(S)_1|IncFIB(S)_1|
HF969016.1	Salmonella enterica	-	IncFIB(S)_1|IncFII(S)_1|
LR134122.1	Klebsiella aerogenes	-	-
LR134124.1	Klebsiella aerogenes	-	-
LR134125.1	Klebsiella aerogenes	-	-
LR134127.1	Klebsiella aerogenes	-	-
LR134128.1	Klebsiella aerogenes	-	-
LR134129.1	Klebsiella aerogenes	-	-
LR134130.1	Klebsiella aerogenes	-	-
LR134131.1	Klebsiella aerogenes	-	-
LR134132.1	Klebsiella aerogenes	-	-
LR134133.1	Klebsiella aerogenes	-	-
LR134207.1	Klebsiella pneumoniae	-	IncFIB(K)_1_Kpn3|
LR134218.1	Klebsiella pneumoniae	-	IncFIB(pKPHS1)_1_pKPHS1|
LR134219.1	Klebsiella pneumoniae	-	IncFII_1_pKP91|IncFIB(K)_1_Kpn3|
LR134252.1	Raoultella terrigena	-	IncFII_1_pKP91|IncFIB(K)_1_Kpn3|
LR213450.1	Shigella sonnei	-	-
LR213451.1	Shigella sonnei	-	-
LR213456.1	Shigella flexneri	-	IncFII_1|
LR213457.1	Shigella flexneri	-	-
LR213459.1	Shigella sonnei	-	-
LR213460.1	Shigella sonnei	-	IncB/O/K/Z_2|
LR213461.1	Shigella sonnei	-	-
LR792420.1	Salmonella enterica	-	Col440I_1|
LR792480.1	Salmonella enterica	-	-
LR792482.1	Salmonella enterica	-	ColRNAI_1|
LR792483.1	Salmonella enterica	-	ColRNAI_1|
LR861786.1	Shigella flexneri	-	IncFII_1|
LR861787.1	Shigella flexneri	-	-
LR861789.1	Shigella flexneri	-	IncFII_1|
LR861790.1	Shigella flexneri	-	IncFII_1|
LR878366.1	Shigella flexneri	-	IncFII_1|
LR878367.1	Shigella flexneri	-	-
LR890179.1	Klebsiella pneumoniae	-	IncFIB(K)_1_Kpn3|IncHI1B_1_pNDM-MAR|
LR890180.1	Klebsiella pneumoniae	-	-
LR890216.1	Klebsiella pneumoniae	-	IncHI2A_1|IncHI2_1|RepA_1_pKPC-CAV1321|
LR890226.1	Klebsiella pneumoniae	-	IncFIB(K)_1_Kpn3|IncHI1B_1_pNDM-MAR|
LR890227.1	Klebsiella pneumoniae	-	-
LR890228.1	Klebsiella pneumoniae	-	IncFII_1_pKP91|
LR890229.1	Klebsiella pneumoniae	-	Col440I_1|
LR890249.1	Klebsiella pneumoniae	-	IncR_1|IncFII_1_pKP91|
LR890250.1	Klebsiella pneumoniae	-	IncN_1|
LR890251.1	Klebsiella pneumoniae	-	-
LR890252.1	Klebsiella pneumoniae	-	-
LR890253.1	Klebsiella pneumoniae	-	ColRNAI_1|
LR890263.1	Escherichia coli	-	IncFIC(FII)_1|
LR890264.1	Escherichia coli	-	IncFIB(AP001918)_1|Col156_1|
LR890265.1	Escherichia coli	-	IncFII(pRSB107)_1_pRSB107|
LR890266.1	Escherichia coli	-	-
LR890268.1	Klebsiella pneumoniae	-	IncFIB(K)_1_Kpn3|IncFII_1_pKP91|IncFIA(HI1)_1_HI1|
LR890269.1	Klebsiella pneumoniae	-	-
LR890282.1	Klebsiella pneumoniae	-	IncFIB(K)_1_Kpn3|IncFII_1_pKP91|
LR890283.1	Klebsiella pneumoniae	-	IncFIA(HI1)_1_HI1|
LR890284.1	Klebsiella pneumoniae	-	Col440I_1|
LR890285.1	Klebsiella pneumoniae	-	Col440I_1|
LR890321.1	Klebsiella pneumoniae	-	IncFIB(K)_1_Kpn3|IncHI1B_1_pNDM-MAR|
LR890322.1	Klebsiella pneumoniae	-	IncR_1|
LR890389.1	Klebsiella pneumoniae	-	IncFIA(HI1)_1_HI1|IncFII_1_pKP91|
LR890390.1	Klebsiella pneumoniae	-	-
LR890400.1	Klebsiella pneumoniae	-	IncFIB(Mar)_1_pNDM-Mar|
LR890401.1	Klebsiella pneumoniae	-	IncFIB(K)_1_Kpn3|IncFII_1_pKP91|
LR890402.1	Klebsiella pneumoniae	-	-
LR890403.1	Klebsiella pneumoniae	-	ColRNAI_1|
LR890404.1	Klebsiella pneumoniae	-	Col440II_1|ColRNAI_1|
LR890439.1	Klebsiella pneumoniae	-	IncFIB(K)_1_Kpn3|IncFII_1_pKP91|
LR890440.1	Klebsiella pneumoniae	-	IncFII_1_pKP91|
LR890441.1	Klebsiella pneumoniae	-	Col440I_1|
LR890442.1	Klebsiella pneumoniae	-	Col440I_1|
LR890443.1	Klebsiella pneumoniae	-	ColRNAI_1|
LR890444.1	Klebsiella pneumoniae	-	-
LR890445.1	Klebsiella pneumoniae	-	Col440I_1|
LR890452.1	Klebsiella pneumoniae	-	IncFII_1_pKP91|IncFIB(K)_1_Kpn3|
LR890453.1	Klebsiella pneumoniae	-	-
LR890454.1	Klebsiella pneumoniae	-	ColRNAI_1|Col440II_1|
LR890455.1	Klebsiella pneumoniae	-	Col440I_1|
LR890477.1	Klebsiella pneumoniae	-	IncFIB(K)_1_Kpn3|IncFII_1_pKP91|
LR890478.1	Klebsiella pneumoniae	-	IncFII_1_pKP91|
LR890479.1	Klebsiella pneumoniae	-	Col440I_1|
LR890480.1	Klebsiella pneumoniae	-	Col440I_1|
LR890481.1	Klebsiella pneumoniae	-	Col440I_1|
LR890482.1	Klebsiella pneumoniae	-	ColRNAI_1|Col440II_1|
LR890483.1	Klebsiella pneumoniae	-	ColRNAI_1|
LR890513.1	Klebsiella pneumoniae	-	IncFIB(K)_1_Kpn3|
LR890514.1	Klebsiella pneumoniae	-	-
LR890532.1	Klebsiella pneumoniae	-	-
LR890533.1	Klebsiella pneumoniae	-	-
LR890534.1	Klebsiella pneumoniae	-	ColRNAI_1|Col440II_1|
LR890535.1	Klebsiella pneumoniae	-	Col440I_1|
LR890577.1	Escherichia coli	-	IncI1_1_Alpha|
LR890578.1	Escherichia coli	-	IncFIB(AP001918)_1|IncFII_1|
LR890579.1	Escherichia coli	-	IncFII_1|
LR890580.1	Escherichia coli	-	-
LR890581.1	Escherichia coli	-	Col156_1|
LR890582.1	Escherichia coli	-	ColpVC_1|
LR890588.1	Klebsiella pneumoniae	-	IncFIB(K)_1_Kpn3|IncFII_1_pKP91|
LR890589.1	Klebsiella pneumoniae	-	IncFII(pKPX1)|
LR890590.1	Klebsiella pneumoniae	-	IncFII(Yp)_1_Yersenia|
LR890591.1	Klebsiella pneumoniae	-	ColRNAI_1|
LR890592.1	Klebsiella pneumoniae	-	ColRNAI_1|Col440II_1|
LR890593.1	Klebsiella pneumoniae	-	Col440I_1|
LR890594.1	Klebsiella pneumoniae	-	Col440I_1|
LR890599.1	Klebsiella pneumoniae	-	IncFIB(K)_1_Kpn3|
LR890628.1	Klebsiella pneumoniae	-	IncFIB(K)_1_Kpn3|IncHI1B_1_pNDM-MAR|
LR890629.1	Klebsiella pneumoniae	-	Col156_1|
LR890630.1	Klebsiella pneumoniae	-	ColRNAI_1|
LR890631.1	Klebsiella pneumoniae	-	Col(MG828)_1|
LR890662.1	Escherichia coli	-	IncFIC(FII)_1|
LR890663.1	Escherichia coli	-	IncFIB(AP001918)_1|Col156_1|
LR890664.1	Escherichia coli	-	IncFII(29)_1_pUTI89|
LR890699.1	Klebsiella pneumoniae	-	IncFIB(K)_1_Kpn3|IncFII_1_pKP91|IncFIA(HI1)_1_HI1|
LR890700.1	Klebsiella pneumoniae	-	-
LR890701.1	Klebsiella pneumoniae	-	-
LR890741.1	Klebsiella pneumoniae	-	IncFIB(K)_1_Kpn3|IncFII_1_pKP91|
LR890742.1	Klebsiella pneumoniae	-	IncFIB(pQil)_1_pQil|IncFII_1_pKP91|
LR890743.1	Klebsiella pneumoniae	-	IncFIB(pHCM2)_1_pHCM2|Col440I_1|Col440I_1|
LR890744.1	Klebsiella pneumoniae	-	IncR_1|
LR890745.1	Klebsiella pneumoniae	-	Col440I_1|
LR890746.1	Klebsiella pneumoniae	-	Col440I_1|Col440II_1|
LR890747.1	Klebsiella pneumoniae	-	Col440I_1|
LR890749.1	Klebsiella pneumoniae	-	Col440I_1|
LR890750.1	Klebsiella pneumoniae	-	-
LS997974.1	Salmonella enterica	-	IncFIB(S)_1|IncFII(S)_1|
LS997975.1	Salmonella enterica	-	-
LS997976.1	Salmonella enterica	-	Col440I_1|
LS997977.1	Salmonella enterica	-	-
LT883154.1	Salmonella enterica	-	IncFIB(pHCM2)_1_pHCM2|
LT904853.1	Salmonella enterica	-	IncFIB(pHCM2)_1_pHCM2|
LT904879.1	Salmonella enterica	-	IncHI1B(R27)_1_R27|IncHI1A_1|
LT904880.1	Salmonella enterica	-	IncFIB(pHCM2)_1_pHCM2|
LT904889.1	Salmonella enterica	-	IncFIB(K)_1_Kpn3|
LT904895.1	Salmonella enterica	-	IncFIB(pHCM2)_1_pHCM2|
LT905061.1	Salmonella enterica	-	IncHI1A_1|IncHI1B(R27)_1_R27|
LT905089.1	Salmonella enterica	-	p0111_1|
NC_002127.1	Escherichia coli	-	ColRNAI_1|
NC_002128.1	Escherichia coli	-	IncFIB(AP001918)_1|
NC_003197.1	Salmonella enterica	-	-
NC_003198.1	Salmonella enterica	-	-
NC_003277.1	Salmonella enterica	-	IncFII(S)_1|IncFIB(S)_1|
NC_003277.1	Salmonella enterica	-	-
NC_003384.1	Salmonella enterica	-	IncHI1B(R27)_1_R27|IncHI1A_1|IncFIA(HI1)_1_HI1|
NC_003384.1	Salmonella enterica	-	-
NC_003385.1	Salmonella enterica	-	IncFIB(pHCM2)_1_pHCM2|
NC_003385.1	Salmonella enterica	-	-
NC_004631.1	Salmonella enterica	-	-
NC_004851.1	Shigella flexneri	-	IncFII_1|
NC_006511.1	Salmonella enterica	-	-
NC_006625.1	Klebsiella pneumoniae	-	IncFIB(K)_1_Kpn3|IncHI1B_1_pNDM-MAR|
NC_006855.1	Salmonella enterica	-	IncFIB(S)_1|IncFII(S)_1|
NC_006855.1	Salmonella enterica	-	-
NC_006856.1	Salmonella enterica	-	IncFIB(K)_1_Kpn3|
NC_006856.1	Salmonella enterica	-	-
NC_007414.1	Escherichia coli	-	IncFIB(AP001918)_1|
NC_007607.1	Shigella dysenteriae	-	IncFII_1|IncFII_1|
NC_007608.1	Shigella boydii	-	IncFII_1|
NC_007941.1	Escherichia coli	-	IncFII(29)_1_pUTI89|Col156_1|IncFIB(AP001918)_1|
NC_009140.1	Salmonella enterica	-	IncA/C2_1|
NC_009344.1	Shigella dysenteriae	-	ColE10_1|
NC_009425.1	Enterobacter spp.	-	IncFIB(pENTE01)_1_pENTE01|
NC_009649.1	Klebsiella pneumoniae	-	IncFII_1_pKP91|IncFIB(K)_1_Kpn3|
NC_009650.1	Klebsiella pneumoniae	-	IncFII_1_pKP91|IncFIB(pQil)_1_pQil|
NC_009651.1	Klebsiella pneumoniae	-	IncR_1|
NC_009652.1	Klebsiella pneumoniae	-	Col440I_1|
NC_009653.1	Klebsiella pneumoniae	-	ColRNAI_1|
NC_009779.1	Cronobacter sakazakii	-	pESA2_1|IncFII(pCTU2)_1_pCTU2|
NC_009780.1	Cronobacter sakazakii	-	-
NC_009786.1	Escherichia coli	-	-
NC_009787.1	Escherichia coli	-	IncFII(pCoo)_1_pCoo|
NC_009788.1	Escherichia coli	-	IncI1_1_Alpha|
NC_009789.1	Escherichia coli	-	ColRNAI_1|
NC_009790.1	Escherichia coli	-	IncFII(pHN7A8)_1_pHN7A8|
NC_009791.1	Escherichia coli	-	ColRNAI_1|
NC_009793.1	Citrobacter koseri	-	ColRNAI_1|
NC_009794.1	Citrobacter koseri	-	ColRNAI_1|
NC_009837.1	Escherichia coli	-	IncFIC(FII)_1|IncFIB(AP001918)_1|
NC_009838.1	Escherichia coli	-	IncHI2A_1|RepA_1_pKPC-CAV1321|IncHI2_1|
NC_010485.1	Escherichia coli	-	ColRNAI_1|
NC_010486.1	Escherichia coli	-	Col8282_1|
NC_010487.1	Escherichia coli	-	ColRNAI_1|
NC_010488.1	Escherichia coli	-	IncFIB(AP001918)_1|
NC_010656.1	Shigella boydii	-	Col(BS512)_1|
NC_010657.1	Shigella boydii	-	IncX4_1|
NC_010659.1	Shigella boydii	-	Col156_1|
NC_010660.1	Shigella boydii	-	IncFII_1|
NC_010672.1	Shigella boydii	-	ColRNAI_1|
NC_011079.1	Salmonella enterica	-	ColRNAI_1|
NC_011081.1	Salmonella enterica	-	IncI1_1_Alpha|
NC_011082.1	Salmonella enterica	-	-
NC_011092.1	Salmonella enterica	-	IncFIB(K)_1_Kpn3|
NC_011093.1	Salmonella enterica	-	Col156_1|
NC_011148.1	Salmonella enterica	-	pSL483_1|
NC_011204.1	Salmonella enterica	-	IncFII(S)_1|IncX1_1|
NC_011281.1	Klebsiella variicola	-	IncFIA(HI1)_1_HI1|IncFII_1_pKP91|
NC_011282.1	Klebsiella variicola	-	IncFIB(K)_1_Kpn3|
NC_011350.1	Escherichia coli	-	IncFIB(AP001918)_1|
NC_011351.1	Escherichia coli	-	pEC4115_1|
NC_011407.1	Escherichia coli	-	ColRNAI_1|
NC_011408.1	Escherichia coli	-	ColRNAI_1|
NC_011411.1	Escherichia coli	-	Col8282_1|
NC_011413.1	Escherichia coli	-	IncFII(pSE11)_1_pSE11|
NC_011416.1	Escherichia coli	-	IncFIB(AP001918)_1|
NC_011419.1	Escherichia coli	-	IncI1_1_Alpha|
NC_011602.1	Escherichia coli	-	ColRNAI_1|
NC_011603.1	Escherichia coli	-	IncFIB(pB171)_1_pB171|
NC_011739.1	Escherichia coli	-	IncX1_1|
NC_011743.1	Escherichia fergusonii	-	IncR_1|
NC_011747.1	Escherichia coli	-	IncFIB(AP001918)_1|
NC_011749.1	Escherichia coli	-	IncFIB(AP001918)_1|Col156_1|IncFII(29)_1_pUTI89|
NC_012124.1	Salmonella enterica	-	IncFIB(S)_1|IncFII(S)_1|
NC_012752.1	Candidatus Hamiltonella defensa	-	-
NC_013010.1	Escherichia coli	-	IncFIB(AP001918)_1|
NC_013354.1	Escherichia coli	-	IncFIB(AP001918)_1|
NC_013362.1	Escherichia coli	-	-
NC_013363.1	Escherichia coli	-	ColRNAI_1|
NC_013365.1	Escherichia coli	-	IncHI1A_1|IncFIA(HI1)_1_HI1|IncHI1B(R27)_1_R27|
NC_013366.1	Escherichia coli	-	IncFII(pRSB107)_1_pRSB107|
NC_013367.1	Escherichia coli	-	Col156_1|
NC_013368.1	Escherichia coli	-	ColRNAI_1|
NC_013369.1	Escherichia coli	-	IncB/O/K/Z_3|IncFIB(AP001918)_1|
NC_013370.1	Escherichia coli	-	p0111_1|
NC_013655.1	Escherichia coli	-	IncFII(29)_1_pUTI89|Col156_1|IncFIB(AP001918)_1|
NC_013717.1	Citrobacter rodentium	-	IncR_1|
NC_013718.1	Citrobacter rodentium	-	IncX4_2|
NC_013719.1	Citrobacter rodentium	-	Col156_1|
NC_013942.1	Escherichia coli	-	IncFIB(AP001918)_1|
NC_013962.1	Candidatus Riesia pediculicola	-	-
NC_014107.1	Enterobacter cloacae	-	IncFII(pECLA)_1_pECLA|IncFIB(pECLA)_1_pECLA|Col440I_1|
NC_014108.1	Enterobacter cloacae	-	-
NC_014543.1	Escherichia coli	-	ColRNAI_1|
NC_015963.1	Enterobacter soli	-	IncFII(pENTA)_1_pENTA|IncFIB(pENTAS01)_1_pENTAS01|
NC_015969.1	Enterobacter soli	-	pENTAS02_1|
NC_016515.1	Enterobacter ludwigii	-	IncFII(pECLA)_1_pECLA|IncFIA(HI1)_1_HI1|
NC_016825.1	Salmonella enterica	-	IncHI1A_1|IncHI1B(R27)_1_R27|IncFIA(HI1)_1_HI1|
NC_016838.1	Klebsiella pneumoniae	-	IncFIB(pKPHS1)_1_pKPHS1|
NC_016839.1	Klebsiella pneumoniae	-	IncA/C2_1|
NC_016840.1	Klebsiella pneumoniae	-	Col156_1|
NC_016841.1	Klebsiella pneumoniae	-	Col(KPHS6)_1|
NC_016847.1	Klebsiella pneumoniae	-	ColRNAI_1|
NC_016855.1	Salmonella enterica	-	IncFII(S)_1|IncFIB(S)_1|
NC_016858.1	Salmonella enterica	-	IncFIB(S)_1|IncFII(S)_1|
NC_016859.1	Salmonella enterica	-	IncQ1_1|
NC_016864.1	Salmonella enterica	-	IncFII(S)_1|IncFIB(S)_1|
NC_016903.1	Escherichia coli	-	ColRNAI_1|
NC_016904.1	Escherichia coli	-	IncI_Gamma_1|
NC_017054.1	Salmonella enterica	-	IncFII(S)_1|IncFIB(S)_1|
NC_017541.1	Klebsiella pneumoniae	-	IncHI1B_1_pNDM-MAR|IncFIB(K)_1_Kpn3|
NC_017624.1	Salmonella enterica	-	IncX1_2|
NC_017627.1	Escherichia coli	-	IncFIC(FII)_1|IncFIC(FII)_1|
NC_017629.1	Escherichia coli	-	Col(MG828)_1|
NC_017630.1	Escherichia coli	-	IncFIB(AP001918)_1|Col156_1|IncFII(29)_1_pUTI89|
NC_017636.1	Escherichia coli	-	ColRNAI_1|
NC_017637.1	Escherichia coli	-	IncI_Gamma_1|
NC_017639.1	Escherichia coli	-	IncFII(pSE11)_1_pSE11|
NC_017640.1	Escherichia coli	-	IncFIB(AP001918)_1|
NC_017642.1	Escherichia coli	-	IncI1_1_Alpha|
NC_017643.1	Escherichia coli	-	IncI1_1_Alpha|
NC_017645.1	Escherichia coli	-	IncA/C2_1|
NC_017647.1	Escherichia coli	-	IncFII(29)_1_pUTI89|Col156_1|IncFIB(AP001918)_1|
NC_017648.1	Escherichia coli	-	Col156_1|
NC_017649.1	Escherichia coli	-	ColRNAI_1|
NC_017650.1	Escherichia coli	-	Col(MG828)_1|
NC_017653.1	Escherichia coli	-	p0111_1|
NC_017654.1	Escherichia coli	-	ColRNAI_1|
NC_017655.1	Escherichia coli	-	ColRNAI_1|
NC_017657.1	Escherichia coli	-	IncFIB(AP001918)_1|
NC_017658.1	Escherichia coli	-	ColRNAI_1|
NC_017659.1	Escherichia coli	-	IncFIC(FII)_1|IncFIB(AP001918)_1|
NC_017661.1	Escherichia coli	-	ColRNAI_1|
NC_017662.1	Escherichia coli	-	ColRNAI_1|
NC_017665.1	Escherichia coli	-	IncI_Gamma_1|
NC_017675.1	Salmonella enterica	-	IncI1_1_Alpha|
NC_017718.1	Salmonella enterica	-	IncI1_1_Alpha|
NC_017719.1	Salmonella enterica	-	IncQ1_1|
NC_017720.1	Salmonella enterica	-	IncFIB(S)_1|IncFII(S)_1|
NC_017721.1	Escherichia coli	-	-
NC_017722.1	Escherichia coli	-	IncFII(29)_1_pUTI89|
NC_017723.1	Escherichia coli	-	-
NC_017724.1	Escherichia coli	-	IncFII_1|
NC_017903.1	Escherichia coli	-	pSL483_1|
NC_017907.1	Escherichia coli	-	IncFIB(AP001918)_1|
NC_018107.1	Klebsiella michiganensis	-	IncU_1|
NC_018651.1	Escherichia coli	-	-
NC_018652.1	Escherichia coli	-	Col(MG828)_1|
NC_018654.1	Escherichia coli	-	IncFII(pRSB107)_1_pRSB107|IncFIB(AP001918)_1|
NC_018659.1	Escherichia coli	-	IncI1_1_Alpha|
NC_018660.1	Escherichia coli	-	Col(MG828)_1|
NC_018662.1	Escherichia coli	-	IncFIB(AP001918)_1|IncFII(pRSB107)_1_pRSB107|
NC_018663.1	Escherichia coli	-	Col(MG828)_1|
NC_018666.1	Escherichia coli	-	IncFIB(AP001918)_1|IncFII(pRSB107)_1_pRSB107|
NC_020180.1	Klebsiella aerogenes	-	IncA/C2_1|
NC_020182.1	Klebsiella aerogenes	-	ColRNAI_1|
NC_020261.1	Cronobacter sakazakii	-	IncFIB(pCTU3)_1_pCTU3|
NC_020262.1	Cronobacter sakazakii	-	ColRNAI_1|
NC_020263.1	Cronobacter sakazakii	-	-
NC_020306.1	Salmonella enterica	-	IncFII(p14)_1_p14|
NC_020308.1	Salmonella enterica	-	-
NC_021231.1	Klebsiella pneumoniae	-	IncFII(Yp)_1_Yersenia|
NC_021492.1	Enterobacter spp.	-	-
NC_021501.1	Klebsiella michiganensis	-	IncFIB(pB171)_1_pB171|IncFII(Yp)_1_Yersenia|
NC_021811.1	Salmonella enterica	-	IncI1_1_Alpha|
NC_021813.1	Salmonella enterica	-	IncI1_1_Alpha|
NC_021815.1	Salmonella enterica	-	IncA/C2_1|
NC_021816.1	Salmonella enterica	-	ColRNAI_1|
NC_021817.1	Salmonella enterica	-	IncFII(S)_1|
NC_021819.1	Salmonella enterica	-	-
NC_021841.1	Salmonella enterica	-	IncX4_2|
NC_021842.1	Salmonella enterica	-	IncX1_1|
NC_021843.1	Salmonella enterica	-	Col440II_1|ColRNAI_1|
NC_021845.1	Salmonella enterica	-	IncHI2A_1|RepA_1_pKPC-CAV1321|IncHI2_1|
NC_021869.1	Salmonella enterica	-	Col440II_1|ColRNAI_1|
NC_021871.1	Salmonella bongori	-	IncFII(S)_1|IncFIB(pB171)_1_pB171|
NC_022371.1	Escherichia coli	-	IncB/O/K/Z_2|
NC_022649.1	Escherichia coli	-	Col156_1|
NC_022650.1	Escherichia coli	-	-
NC_022651.1	Escherichia coli	-	IncFIA_1|IncFII_1|
NC_022661.1	Escherichia coli	-	Col(MG828)_1|
NC_022662.1	Escherichia coli	-	ColRNAI_1|
NC_022741.1	Escherichia coli	-	Col(MG828)_1|
NC_022742.1	Escherichia coli	-	IncI1_1_Alpha|
NC_022743.1	Escherichia coli	-	IncFIB(AP001918)_1|IncFII(pRSB107)_1_pRSB107|
NC_023024.1	Cronobacter malonaticus	-	IncFIB(pCTU1)_1_pCTU1|
NC_023025.1	Cronobacter malonaticus	-	IncFIB(pCTU3)_1_pCTU3|
NZ_AGTD01000002.1	Escherichia coli	-	IncI1_1_Alpha|
NZ_AGTD01000003.1	Escherichia coli	-	IncFII(pCoo)_1_pCoo|IncX1_1|
NZ_AGTD01000004.1	Escherichia coli	-	IncFII(pCoo)_1_pCoo|
NZ_AGTD01000005.1	Escherichia coli	-	IncY_1|
NZ_AGTD01000006.1	Escherichia coli	-	IncX4_1|
NZ_AP010873.1	Candidatus Ishikawaella capsulata	-	-
NZ_AP014952.1	Klebsiella oxytoca	-	IncFIB(K)_1_Kpn3|
NZ_AP014953.1	Klebsiella oxytoca	-	IncFIB(pHCM2)_1_pHCM2|
NZ_AP014954.1	Klebsiella oxytoca	-	IncFII(p14)_1_p14|
NZ_AP014955.1	Klebsiella oxytoca	-	Col440I_1|
NZ_AP017611.1	Escherichia coli	-	IncFIB(AP001918)_1|IncX3_1|IncX1_1|
NZ_AP017612.1	Escherichia coli	-	-
NZ_AP017613.1	Escherichia coli	-	IncB/O/K/Z_2|
NZ_AP017614.1	Escherichia coli	-	IncI2_1|
NZ_AP017615.1	Escherichia coli	-	Col156_1|
NZ_AP017616.1	Escherichia coli	-	-
NZ_AP017618.1	Escherichia coli	-	IncFIB(AP001918)_1|
NZ_AP017619.1	Escherichia coli	-	IncI2_1|
NZ_AP017621.1	Escherichia coli	-	IncFIB(AP001918)_1|
NZ_AP017622.1	Escherichia coli	-	IncI2_1|
NZ_AP018147.1	Escherichia coli	-	IncFII_1|
NZ_AP018489.1	Escherichia coli	-	IncFIB(AP001918)_1|
NZ_AP018672.1	Klebsiella pneumoniae	-	IncA/C2_1|
NZ_AP018673.1	Klebsiella pneumoniae	-	IncFII_1_pKP91|
NZ_AP018675.1	Klebsiella pneumoniae	-	ColRNAI_1|
NZ_AP018748.1	Klebsiella pneumoniae	-	IncHI1B_1_pNDM-MAR|IncFIB(Mar)_1_pNDM-Mar|
NZ_AP018749.1	Klebsiella pneumoniae	-	IncFIB(K)_1_Kpn3|
NZ_AP018751.1	Klebsiella pneumoniae	-	IncFIB(K)_1_Kpn3|
NZ_AP018752.1	Klebsiella pneumoniae	-	IncR_1|
NZ_AP018754.1	Klebsiella pneumoniae	-	IncFIB(K)_1_Kpn3|
NZ_AP018755.1	Klebsiella pneumoniae	-	IncR_1|
NZ_AP018757.1	Metakosakonia spp.	-	IncFIB(K)_1_Kpn3|IncFII_1_pSFO|
NZ_AP018758.1	Metakosakonia spp.	-	IncN_1|
NZ_AP018785.1	Escherichia coli	-	IncFII(29)_1_pUTI89|IncFII(pRSB107)_1_pRSB107|Col156_1|IncFIB(AP001918)_1|
NZ_AP018797.1	Escherichia coli	-	IncB/O/K/Z_2|
NZ_AP018798.1	Escherichia coli	-	p0111_1|
NZ_AP018799.1	Escherichia coli	-	IncFIC(FII)_1|
NZ_AP018800.1	Escherichia coli	-	IncFII(pRSB107)_1_pRSB107|
NZ_AP018801.1	Escherichia coli	-	IncFIC(FII)_1|
NZ_AP018803.1	Escherichia coli	-	IncB/O/K/Z_2|
NZ_AP018804.1	Escherichia coli	-	-
NZ_AP018805.1	Escherichia coli	-	IncFII(pRSB107)_1_pRSB107|
NZ_AP018806.1	Escherichia coli	-	IncI2_1|
NZ_AP018807.1	Escherichia coli	-	IncX4_2|
NZ_AP018809.1	Escherichia coli	-	p0111_1|
NZ_AP018810.1	Escherichia coli	-	IncB/O/K/Z_3|IncFIB(AP001918)_1|
NZ_AP018811.1	Escherichia coli	-	IncFII(pHN7A8)_1_pHN7A8|
NZ_AP018812.1	Escherichia coli	-	IncI2_1|
NZ_AP019190.1	Escherichia coli	-	IncI_Gamma_1|
NZ_AP019631.1	Enterobacter asburiae	-	IncFII(pECLA)_1_pECLA|IncR_1|
NZ_AP019633.1	Enterobacter asburiae	-	IncFII(pECLA)_1_pECLA|IncR_1|
NZ_AP019635.1	Enterobacter spp.	-	IncFII(p14)_1_p14|
NZ_AP019636.1	Enterobacter spp.	-	Col440II_1|ColRNAI_1|
NZ_AP019666.1	Klebsiella pneumoniae	-	IncFIB(K)_1_Kpn3|
NZ_AP019667.1	Klebsiella pneumoniae	-	IncL/M(pMU407)_1_pMU407|
NZ_AP019668.1	Klebsiella pneumoniae	-	IncFIA(HI1)_1_HI1|IncR_1|
NZ_AP019676.1	Escherichia coli	-	IncFIB(AP001918)_1|
NZ_AP019677.1	Escherichia coli	-	IncFII(pCoo)_1_pCoo|
NZ_AP019678.1	Escherichia coli	-	IncX1_1|
NZ_AP019679.1	Escherichia coli	-	IncX3_1|
NZ_AP019680.1	Escherichia coli	-	ColRNAI_1|
NZ_AP019681.1	Escherichia coli	-	ColRNAI_1|
NZ_AP019688.1	Klebsiella quasipneumoniae	-	IncA/C2_1|
NZ_AP019689.1	Klebsiella quasipneumoniae	-	IncFIB(K)_1_Kpn3|
NZ_AP019690.1	Klebsiella quasipneumoniae	-	IncFII_1_pKP91|
NZ_AP019691.1	Klebsiella quasipneumoniae	-	IncR_1|
NZ_AP019693.1	Salmonella enterica	-	Col440II_1|Col440I_1|
NZ_AP019694.1	Salmonella enterica	-	Col440I_1|
NZ_AP019762.1	Escherichia coli	-	IncB/O/K/Z_2|
NZ_AP019763.1	Escherichia coli	-	IncFII(pRSB107)_1_pRSB107|
NZ_AP019764.1	Escherichia coli	-	IncX1_1|
NZ_AP019765.1	Escherichia coli	-	Col156_1|
NZ_AP019766.1	Escherichia coli	-	ColRNAI_1|
NZ_AP019767.1	Escherichia coli	-	ColRNAI_1|
NZ_AP019768.1	Escherichia coli	-	Col(MG828)_1|
NZ_AP019818.1	Enterobacter hormaechei	-	IncA/C2_1|
NZ_AP019819.1	Enterobacter hormaechei	-	IncFIB(pHCM2)_1_pHCM2|
NZ_AP019820.1	Enterobacter hormaechei	-	-
NZ_AP019821.1	Enterobacter hormaechei	-	ColRNAI_1|
NZ_AP019857.1	Escherichia coli	-	IncFIB(AP001918)_1|Col440I_1|
NZ_AP019858.1	Escherichia coli	-	-
NZ_AP019859.1	Escherichia coli	-	-
NZ_AP021897.1	Escherichia coli	-	IncP1_3|
NZ_AP021910.1	Klebsiella pneumoniae	-	IncFII_1_pKP91|IncFIB(K)_1_Kpn3|
NZ_AP021911.1	Klebsiella pneumoniae	-	IncFIA(HI1)_1_HI1|IncR_1|
NZ_AP021912.1	Klebsiella pneumoniae	-	Col440I_1|
NZ_AP021913.1	Klebsiella pneumoniae	-	Col440I_1|
NZ_AP021915.1	Escherichia coli	-	IncFIB(AP001918)_1|IncFIC(FII)_1|
NZ_AP021916.1	Escherichia coli	-	IncI1_1_Alpha|
NZ_AP021930.1	Klebsiella pneumoniae	-	IncFII_1_pKP91|IncFIB(K)_1_Kpn3|
NZ_AP021931.1	Klebsiella pneumoniae	-	IncFIA(HI1)_1_HI1|
NZ_AP021932.1	Klebsiella pneumoniae	-	ColRNAI_1|
NZ_AP021934.1	Escherichia coli	-	IncFIB(AP001918)_1|IncFIC(FII)_1|
NZ_AP021945.1	Escherichia coli	-	-
NZ_AP021947.1	Escherichia coli	-	IncFIB(AP001918)_1|IncFIC(FII)_1|
NZ_AP021948.1	Escherichia coli	-	IncI1_1_Alpha|
NZ_AP021949.1	Escherichia coli	-	-
NZ_AP021951.1	Klebsiella quasipneumoniae	-	IncFIB(Mar)_1_pNDM-Mar|
NZ_AP021952.1	Klebsiella quasipneumoniae	-	IncFIB(K)_1_Kpn3|IncFII_1_pKP91|IncFIA(HI1)_1_HI1|
NZ_AP021953.1	Klebsiella quasipneumoniae	-	IncFII_1_pKP91|
NZ_AP021954.1	Klebsiella quasipneumoniae	-	FII(pBK30683)_1|
NZ_AP021955.1	Klebsiella quasipneumoniae	-	IncFII_1_pKP91|
NZ_AP021956.1	Klebsiella quasipneumoniae	-	Col(Ye4449)_1|
NZ_AP021957.1	Klebsiella quasipneumoniae	-	Col440I_1|
NZ_AP021958.1	Klebsiella quasipneumoniae	-	Col440I_1|
NZ_AP021959.1	Klebsiella quasipneumoniae	-	Col440II_1|
NZ_AP021960.1	Klebsiella quasipneumoniae	-	-
NZ_AP021964.1	Escherichia coli	-	IncFIB(AP001918)_1|IncFIA_1|Col156_1|
NZ_AP021965.1	Escherichia coli	-	-
NZ_AP021966.1	Escherichia coli	-	Col156_1|
NZ_AP021967.1	Escherichia coli	-	-
NZ_AP021968.1	Escherichia coli	-	Col(BS512)_1|
NZ_AP021973.1	Klebsiella spp.	-	RepA_1_pKPC-CAV1321|
NZ_AP021974.1	Klebsiella spp.	-	-
NZ_AP021975.1	Klebsiella spp.	-	-
NZ_AP021976.1	Klebsiella spp.	-	Col440II_1|ColRNAI_1|
NZ_AP021977.1	Klebsiella spp.	-	Col440II_1|ColRNAI_1|
NZ_AP021978.1	Klebsiella spp.	-	ColRNAI_1|Col440II_1|
NZ_AP021979.1	Klebsiella spp.	-	Col440II_1|ColRNAI_1|
NZ_AP021980.1	Klebsiella spp.	-	ColRNAI_1|
NZ_AP021981.1	Klebsiella spp.	-	-
NZ_AP021982.1	Klebsiella spp.	-	-
NZ_AP021984.1	Raoultella ornithinolytica	-	-
NZ_AP021985.1	Raoultella ornithinolytica	-	FII(pBK30683)_1|
NZ_AP021986.1	Raoultella ornithinolytica	-	IncFIA(HI1)_1_HI1|
NZ_AP021987.1	Raoultella ornithinolytica	-	IncFIB(K)_1_Kpn3|IncFII(p14)_1_p14|
NZ_AP021988.1	Raoultella ornithinolytica	-	IncFII_1_pKP91|
NZ_AP021989.1	Raoultella ornithinolytica	-	-
NZ_AP021990.1	Raoultella ornithinolytica	-	ColRNAI_1|Col440II_1|Col440I_1|
NZ_AP021991.1	Raoultella ornithinolytica	-	Col440II_1|
NZ_AP021992.1	Raoultella ornithinolytica	-	Col440I_1|
NZ_AP021993.1	Raoultella ornithinolytica	-	ColRNAI_1|
NZ_AP021994.1	Raoultella ornithinolytica	-	Col440II_1|
NZ_AP021995.1	Raoultella ornithinolytica	-	-
NZ_AP021996.1	Raoultella ornithinolytica	-	-
NZ_AP021999.1	Escherichia coli	-	Col156_1|IncFIB(AP001918)_1|IncFIA_1|IncFII(pRSB107)_1_pRSB107|
NZ_AP022000.1	Escherichia coli	-	ColRNAI_1|
NZ_AP022001.1	Escherichia coli	-	Col156_1|
NZ_AP022002.1	Escherichia coli	-	Col8282_1|
NZ_AP022004.1	Escherichia coli	-	IncFIB(AP001918)_1|IncFIC(FII)_1|Col156_1|
NZ_AP022006.1	Klebsiella quasipneumoniae	-	IncFIA(HI1)_1_HI1|
NZ_AP022007.1	Klebsiella quasipneumoniae	-	FII(pBK30683)_1|
NZ_AP022008.1	Klebsiella quasipneumoniae	-	IncFII_1_pKP91|
NZ_AP022009.1	Klebsiella quasipneumoniae	-	IncFIB(pQil)_1_pQil|
NZ_AP022010.1	Klebsiella quasipneumoniae	-	IncP6_1|
NZ_AP022011.1	Klebsiella quasipneumoniae	-	-
NZ_AP022012.1	Klebsiella quasipneumoniae	-	-
NZ_AP022015.1	Klebsiella quasipneumoniae	-	IncFIB(K)_1_Kpn3|IncFIB(Mar)_1_pNDM-Mar|
NZ_AP022016.1	Klebsiella quasipneumoniae	-	IncFIA(HI1)_1_HI1|IncFII_1_pKP91|
NZ_AP022017.1	Klebsiella quasipneumoniae	-	IncFII_1_pKP91|
NZ_AP022018.1	Klebsiella quasipneumoniae	-	FII(pBK30683)_1|
NZ_AP022019.1	Klebsiella quasipneumoniae	-	IncP6_1|
NZ_AP022021.1	Klebsiella spp.	-	RepA_1_pKPC-CAV1321|
NZ_AP022022.1	Klebsiella spp.	-	-
NZ_AP022023.1	Klebsiella spp.	-	-
NZ_AP022024.1	Klebsiella spp.	-	Col440II_1|Col440I_1|
NZ_AP022025.1	Klebsiella spp.	-	Col(Ye4449)_1|
NZ_AP022026.1	Klebsiella spp.	-	Col440II_1|ColRNAI_1|
NZ_AP022027.1	Klebsiella spp.	-	-
NZ_AP022028.1	Klebsiella spp.	-	-
NZ_AP022029.1	Klebsiella spp.	-	-
NZ_AP022031.1	Escherichia coli	-	IncFII(pCoo)_1_pCoo|
NZ_AP022033.1	Escherichia coli	-	Col156_1|IncFIB(AP001918)_1|IncFIA_1|IncFII(pRSB107)_1_pRSB107|
NZ_AP022034.1	Escherichia coli	-	Col156_1|
NZ_AP022035.1	Escherichia coli	-	Col8282_1|
NZ_AP022037.1	Escherichia coli	-	IncI1_1_Alpha|
NZ_AP022045.1	Escherichia coli	-	IncFII(pRSB107)_1_pRSB107|Col156_1|IncFIB(AP001918)_1|IncFIA_1|
NZ_AP022046.1	Escherichia coli	-	ColRNAI_1|
NZ_AP022047.1	Escherichia coli	-	Col156_1|
NZ_AP022048.1	Escherichia coli	-	-
NZ_AP022050.1	Escherichia coli	-	IncFIC(FII)_1|IncFIB(AP001918)_1|
NZ_AP022051.1	Escherichia coli	-	Col156_1|
NZ_AP022052.1	Escherichia coli	-	ColRNAI_1|
NZ_AP022053.1	Escherichia coli	-	-
NZ_AP022054.1	Escherichia coli	-	Col(BS512)_1|
NZ_AP022058.1	Klebsiella spp.	-	IncFIB(K)_1_Kpn3|
NZ_AP022059.1	Klebsiella spp.	-	IncN_1|
NZ_AP022060.1	Klebsiella spp.	-	ColRNAI_1|Col440II_1|
NZ_AP022061.1	Klebsiella spp.	-	Col440II_1|ColRNAI_1|
NZ_AP022062.1	Klebsiella spp.	-	-
NZ_AP022063.1	Klebsiella spp.	-	ColRNAI_1|
NZ_AP022065.1	Escherichia coli	-	Col156_1|IncFIB(AP001918)_1|IncFIA_1|IncFII(pRSB107)_1_pRSB107|
NZ_AP022066.1	Escherichia coli	-	IncI1_1_Alpha|
NZ_AP022067.1	Escherichia coli	-	Col156_1|
NZ_AP022068.1	Escherichia coli	-	Col8282_1|
NZ_AP022070.1	Escherichia coli	-	IncFII(pAMA1167-NDM-5)_1_pAMA1167-NDM-5|IncFIA_1|IncFIB(AP001918)_1|Col156_1|
NZ_AP022071.1	Escherichia coli	-	IncB/O/K/Z_1|
NZ_AP022072.1	Escherichia coli	-	-
NZ_AP022073.1	Escherichia coli	-	ColRNAI_1|
NZ_AP022074.1	Escherichia coli	-	Col156_1|
NZ_AP022075.1	Escherichia coli	-	ColRNAI_1|
NZ_AP022076.1	Escherichia coli	-	Col(BS512)_1|
NZ_AP022079.1	Klebsiella pneumoniae	-	IncFIB(K)_1_Kpn3|IncFII_1_pKP91|
NZ_AP022080.1	Klebsiella pneumoniae	-	IncA/C2_1|
NZ_AP022081.1	Klebsiella pneumoniae	-	IncN_1|
NZ_AP022082.1	Klebsiella pneumoniae	-	-
NZ_AP022083.1	Klebsiella pneumoniae	-	-
NZ_AP022088.1	Escherichia coli	-	IncI_Gamma_1|IncFIB(AP001918)_1|
NZ_AP022089.1	Escherichia coli	-	-
NZ_AP022090.1	Escherichia coli	-	IncB/O/K/Z_2|
NZ_AP022091.1	Escherichia coli	-	IncFII_1|
NZ_AP022092.1	Escherichia coli	-	ColRNAI_1|
NZ_AP022093.1	Escherichia coli	-	Col8282_1|
NZ_AP022096.1	Escherichia coli	-	IncFIB(AP001918)_1|IncFIA_1|IncFIC(FII)_1|
NZ_AP022097.1	Escherichia coli	-	IncI1_1_Alpha|
NZ_AP022099.1	Escherichia coli	-	Col8282_1|
NZ_AP022100.1	Escherichia coli	-	Col156_1|
NZ_AP022101.1	Escherichia coli	-	-
NZ_AP022102.1	Escherichia coli	-	ColRNAI_1|
NZ_AP022103.1	Escherichia coli	-	Col(MG828)_1|
NZ_AP022104.1	Escherichia coli	-	Col(BS512)_1|
NZ_AP022106.1	Escherichia coli	-	IncFIB(AP001918)_1|IncFIA_1|IncFIC(FII)_1|Col156_1|
NZ_AP022109.1	Klebsiella aerogenes	-	RepA_1_pKPC-CAV1321|
NZ_AP022113.1	Klebsiella quasipneumoniae	-	IncFIA(HI1)_1_HI1|Col440I_1|IncFIB(K)_1_Kpn3|
NZ_AP022114.1	Klebsiella quasipneumoniae	-	IncFII_1_pKP91|IncFIB(pQil)_1_pQil|
NZ_AP022115.1	Klebsiella quasipneumoniae	-	IncFIA(HI1)_1_HI1|IncR_1|IncFII_1_pKP91|
NZ_AP022116.1	Klebsiella quasipneumoniae	-	FII(pBK30683)_1|
NZ_AP022117.1	Klebsiella quasipneumoniae	-	-
NZ_AP022118.1	Klebsiella quasipneumoniae	-	ColRNAI_1|
NZ_AP022119.1	Klebsiella quasipneumoniae	-	Col440I_1|
NZ_AP022121.1	Escherichia coli	-	IncFIB(AP001918)_1|IncFIA_1|IncFIC(FII)_1|
NZ_AP022122.1	Escherichia coli	-	IncI1_1_Alpha|
NZ_AP022123.1	Escherichia coli	-	ColRNAI_1|
NZ_AP022124.1	Escherichia coli	-	-
NZ_AP022125.1	Escherichia coli	-	Col440I_1|
NZ_AP022127.1	Enterobacter cloacae	-	RepA_1_pKPC-CAV1321|
NZ_AP022128.1	Enterobacter cloacae	-	IncL/M_1|
NZ_AP022129.1	Enterobacter cloacae	-	-
NZ_AP022130.1	Enterobacter cloacae	-	-
NZ_AP022131.1	Enterobacter cloacae	-	Col440II_1|ColRNAI_1|
NZ_AP022132.1	Enterobacter cloacae	-	-
NZ_AP022134.1	Enterobacter cloacae	-	IncHI2A_1|RepA_1_pKPC-CAV1321|IncHI2_1|
NZ_AP022135.1	Enterobacter cloacae	-	IncFIB(pQil)_1_pQil|
NZ_AP022136.1	Enterobacter cloacae	-	IncFIA(HI1)_1_HI1|ColRNAI_1|
NZ_AP022137.1	Enterobacter cloacae	-	Col440I_1|
NZ_AP022138.1	Enterobacter cloacae	-	Col440I_1|
NZ_AP022140.1	Klebsiella pneumoniae	-	IncR_1|IncFII_1_pKP91|
NZ_AP022141.1	Klebsiella pneumoniae	-	-
NZ_AP022143.1	Klebsiella quasipneumoniae	-	-
NZ_AP022144.1	Klebsiella quasipneumoniae	-	IncFIB(K)_1_Kpn3|
NZ_AP022145.1	Klebsiella quasipneumoniae	-	IncA/C_1|
NZ_AP022146.1	Klebsiella quasipneumoniae	-	IncR_1|
NZ_AP022147.1	Klebsiella quasipneumoniae	-	Col440I_1|
NZ_AP022148.1	Klebsiella quasipneumoniae	-	Col440I_1|
NZ_AP022149.1	Klebsiella quasipneumoniae	-	Col440II_1|ColRNAI_1|
NZ_AP022150.1	Klebsiella quasipneumoniae	-	Col440II_1|
NZ_AP022151.1	Klebsiella quasipneumoniae	-	Col440I_1|
NZ_AP022152.1	Klebsiella quasipneumoniae	-	-
NZ_AP022153.1	Klebsiella quasipneumoniae	-	Col440I_1|
NZ_AP022154.1	Klebsiella quasipneumoniae	-	-
NZ_AP022155.1	Klebsiella quasipneumoniae	-	-
NZ_AP022156.1	Klebsiella quasipneumoniae	-	ColRNAI_1|
NZ_AP022160.1	Escherichia coli	-	IncI1_1_Alpha|
NZ_AP022162.1	Escherichia coli	-	IncFII(pRSB107)_1_pRSB107|IncFIB(AP001918)_1|IncFIA_1|
NZ_AP022163.1	Escherichia coli	-	IncY_1|
NZ_AP022164.1	Escherichia coli	-	-
NZ_AP022165.1	Escherichia coli	-	ColRNAI_1|
NZ_AP022166.1	Escherichia coli	-	ColRNAI_1|
NZ_AP022167.1	Escherichia coli	-	Col156_1|
NZ_AP022168.1	Escherichia coli	-	Col8282_1|
NZ_AP022169.1	Escherichia coli	-	-
NZ_AP022170.1	Escherichia coli	-	Col(BS512)_1|
NZ_AP022172.1	Escherichia coli	-	IncFII(29)_1_pUTI89|IncFII(pRSB107)_1_pRSB107|IncFIB(AP001918)_1|Col156_1|
NZ_AP022174.1	Escherichia coli	-	IncB/O/K/Z_1|
NZ_AP022175.1	Escherichia coli	-	IncFII_1|
NZ_AP022176.1	Escherichia coli	-	Col8282_1|
NZ_AP022178.1	Escherichia coli	-	IncFIB(AP001918)_1|IncFIB(K)_1_Kpn3|
NZ_AP022179.1	Escherichia coli	-	IncFII_1|
NZ_AP022180.1	Escherichia coli	-	Col156_1|
NZ_AP022181.1	Escherichia coli	-	ColRNAI_1|
NZ_AP022182.1	Escherichia coli	-	Col8282_1|
NZ_AP022184.1	Klebsiella quasipneumoniae	-	IncFIB(K)_1_Kpn3|
NZ_AP022185.1	Klebsiella quasipneumoniae	-	-
NZ_AP022186.1	Klebsiella quasipneumoniae	-	-
NZ_AP022187.1	Klebsiella quasipneumoniae	-	Col440I_1|
NZ_AP022190.1	Klebsiella spp.	-	RepA_1_pKPC-CAV1321|
NZ_AP022191.1	Klebsiella spp.	-	IncFII(p14)_1_p14|
NZ_AP022192.1	Klebsiella spp.	-	IncP6_1|
NZ_AP022193.1	Klebsiella spp.	-	IncQ2_1|
NZ_AP022194.1	Klebsiella spp.	-	-
NZ_AP022196.1	Klebsiella spp.	-	RepA_1_pKPC-CAV1321|
NZ_AP022197.1	Klebsiella spp.	-	IncFII(p14)_1_p14|
NZ_AP022198.1	Klebsiella spp.	-	IncP6_1|
NZ_AP022199.1	Klebsiella spp.	-	IncQ2_1|
NZ_AP022200.1	Klebsiella spp.	-	-
NZ_AP022202.1	Klebsiella spp.	-	RepA_1_pKPC-CAV1321|
NZ_AP022203.1	Klebsiella spp.	-	IncFII(p14)_1_p14|
NZ_AP022204.1	Klebsiella spp.	-	IncP6_1|
NZ_AP022205.1	Klebsiella spp.	-	IncQ2_1|
NZ_AP022208.1	Escherichia coli	-	IncFII(29)_1_pUTI89|IncFIB(AP001918)_1|Col156_1|
NZ_AP022209.1	Escherichia coli	-	Col156_1|
NZ_AP022210.1	Escherichia coli	-	-
NZ_AP022211.1	Escherichia coli	-	ColRNAI_1|
NZ_AP022212.1	Escherichia coli	-	Col(BS512)_1|
NZ_AP022216.1	Escherichia coli	-	-
NZ_AP022217.1	Escherichia coli	-	-
NZ_AP022218.1	Escherichia coli	-	IncX1_1|
NZ_AP022219.1	Escherichia coli	-	Col8282_1|
NZ_AP022220.1	Escherichia coli	-	Col8282_1|
NZ_AP022223.1	Escherichia coli	-	IncFIA_1|IncFIC(FII)_1|IncFIB(AP001918)_1|
NZ_AP022224.1	Escherichia coli	-	IncB/O/K/Z_1|
NZ_AP022225.1	Escherichia coli	-	-
NZ_AP022226.1	Escherichia coli	-	ColRNAI_1|
NZ_AP022229.1	Enterobacter cloacae	-	IncFIB(pQil)_1_pQil|
NZ_AP022230.1	Enterobacter cloacae	-	-
NZ_AP022231.1	Enterobacter cloacae	-	-
NZ_AP022232.1	Enterobacter cloacae	-	ColE10_1|
NZ_AP022233.1	Enterobacter cloacae	-	-
NZ_AP022234.1	Enterobacter cloacae	-	-
NZ_AP022235.1	Enterobacter cloacae	-	Col440II_1|
NZ_AP022236.1	Enterobacter cloacae	-	-
NZ_AP022237.1	Enterobacter cloacae	-	-
NZ_AP022246.1	Escherichia coli	-	IncFIB(AP001918)_1|
NZ_AP022247.1	Escherichia coli	-	IncFII(pCoo)_1_pCoo|
NZ_AP022248.1	Escherichia coli	-	IncX1_1|
NZ_AP022249.1	Escherichia coli	-	IncX3_1|
NZ_AP022250.1	Escherichia coli	-	ColRNAI_1|
NZ_AP022251.1	Escherichia coli	-	ColRNAI_1|
NZ_AP022257.1	Klebsiella spp.	-	IncFIB(pB171)_1_pB171|IncFIB(K)_1_Kpn3|
NZ_AP022258.1	Klebsiella spp.	-	IncY_1|IncR_1|
NZ_AP022259.1	Klebsiella spp.	-	ColE10_1|
NZ_AP022260.1	Klebsiella spp.	-	-
NZ_AP022262.1	Escherichia coli	-	IncFIC(FII)_1|
NZ_AP022263.1	Escherichia coli	-	IncB/O/K/Z_2|
NZ_AP022269.1	Raoultella ornithinolytica	-	IncFIB(K)_1_Kpn3|IncX3_1|
NZ_AP022270.1	Raoultella ornithinolytica	-	IncFII(p14)_1_p14|
NZ_AP022271.1	Raoultella ornithinolytica	-	IncFII(pCRY)_1_pCRY|
NZ_AP022272.1	Raoultella ornithinolytica	-	-
NZ_AP022275.1	Enterobacter cloacae	-	-
NZ_AP022276.1	Enterobacter cloacae	-	IncFII(pECLA)_1_pECLA|IncFIB(pECLA)_1_pECLA|
NZ_AP022278.1	Enterobacter cloacae	-	IncQ1_1|
NZ_AP022279.1	Enterobacter cloacae	-	-
NZ_AP022280.1	Enterobacter cloacae	-	ColRNAI_1|
NZ_AP022288.1	Escherichia coli	-	IncFIB(AP001918)_1|
NZ_AP022289.1	Escherichia coli	-	-
NZ_AP022296.1	Escherichia coli	-	IncB/O/K/Z_1|
NZ_AP022297.1	Escherichia coli	-	-
NZ_AP022299.1	Escherichia coli	-	IncFII(pRSB107)_1_pRSB107|IncFIB(AP001918)_1|
NZ_AP022300.1	Escherichia coli	-	IncFII_1|
NZ_AP022301.1	Escherichia coli	-	ColRNAI_1|
NZ_AP022327.1	Escherichia coli	-	IncFIB(AP001918)_1|Col156_1|IncFII(pRSB107)_1_pRSB107|IncFIA_1|
NZ_AP022328.1	Escherichia coli	-	-
NZ_AP022329.1	Escherichia coli	-	Col156_1|
NZ_AP022330.1	Escherichia coli	-	-
NZ_AP022331.1	Escherichia coli	-	Col(MG828)_1|
NZ_AP022390.1	Citrobacter portucalensis	-	IncA/C2_1|
NZ_AP022391.1	Citrobacter portucalensis	-	Col440I_1|
NZ_AP022392.1	Citrobacter portucalensis	-	-
NZ_AP022393.1	Citrobacter portucalensis	-	-
NZ_AP022395.1	Citrobacter portucalensis	-	IncA/C2_1|
NZ_AP022396.1	Citrobacter portucalensis	-	IncFIB(K)_1_Kpn3|
NZ_AP022397.1	Citrobacter portucalensis	-	-
NZ_AP022398.1	Citrobacter portucalensis	-	-
NZ_AP022400.1	Citrobacter portucalensis	-	IncA/C2_1|
NZ_AP022401.1	Citrobacter portucalensis	-	-
NZ_AP022402.1	Citrobacter portucalensis	-	IncFIA(HI1)_1_HI1|
NZ_AP022403.1	Citrobacter portucalensis	-	-
NZ_AP022404.1	Citrobacter portucalensis	-	-
NZ_AP022405.1	Citrobacter portucalensis	-	-
NZ_AP022406.1	Citrobacter portucalensis	-	-
NZ_AP022407.1	Citrobacter portucalensis	-	-
NZ_AP022408.1	Citrobacter portucalensis	-	-
NZ_AP022410.1	Escherichia coli	-	-
NZ_AP022411.1	Escherichia coli	-	Col440I_1|
NZ_AP022413.1	Klebsiella quasipneumoniae	-	IncR_1|IncFIB(K)_1_Kpn3|
NZ_AP022414.1	Klebsiella quasipneumoniae	-	Col440I_1|Col440I_1|
NZ_AP022415.1	Klebsiella quasipneumoniae	-	ColRNAI_1|
NZ_AP022416.1	Klebsiella quasipneumoniae	-	Col440II_1|ColRNAI_1|
NZ_AP022417.1	Klebsiella quasipneumoniae	-	-
NZ_AP022418.1	Klebsiella quasipneumoniae	-	Col(MGD2)_1|
NZ_AP022420.1	Klebsiella spp.	-	RepA_1_pKPC-CAV1321|
NZ_AP022421.1	Klebsiella spp.	-	IncR_1|
NZ_AP022422.1	Klebsiella spp.	-	IncN_1|
NZ_AP022423.1	Klebsiella spp.	-	-
NZ_AP022424.1	Klebsiella spp.	-	-
NZ_AP022425.1	Klebsiella spp.	-	Col(Ye4449)_1|
NZ_AP022426.1	Klebsiella spp.	-	-
NZ_AP022427.1	Klebsiella spp.	-	-
NZ_AP022428.1	Klebsiella spp.	-	ColRNAI_1|
NZ_AP022429.1	Klebsiella spp.	-	-
NZ_AP022430.1	Klebsiella spp.	-	-
NZ_AP022432.1	Enterobacter kobei	-	IncFII(pECLA)_1_pECLA|IncFIA(HI1)_1_HI1|
NZ_AP022433.1	Enterobacter kobei	-	-
NZ_AP022434.1	Enterobacter kobei	-	IncFIB(pECLA)_1_pECLA|
NZ_AP022435.1	Enterobacter kobei	-	IncN3_1|
NZ_AP022436.1	Enterobacter kobei	-	-
NZ_AP022437.1	Enterobacter kobei	-	ColRNAI_1|
NZ_AP022447.1	Enterobacter kobei	-	RepA_1_pKPC-CAV1321|
NZ_AP022448.1	Enterobacter kobei	-	-
NZ_AP022449.1	Enterobacter kobei	-	-
NZ_AP022450.1	Enterobacter kobei	-	-
NZ_AP022451.1	Enterobacter kobei	-	ColRNAI_1|
NZ_AP022453.1	Enterobacter kobei	-	IncFIB(pHCM2)_1_pHCM2|
NZ_AP022454.1	Enterobacter kobei	-	-
NZ_AP022455.1	Enterobacter kobei	-	Col440II_1|ColRNAI_1|
NZ_AP022456.1	Enterobacter kobei	-	-
NZ_AP022457.1	Enterobacter kobei	-	Col440II_1|ColRNAI_1|
NZ_AP022458.1	Enterobacter kobei	-	-
NZ_AP022459.1	Enterobacter kobei	-	-
NZ_AP022460.1	Enterobacter kobei	-	-
NZ_AP022461.1	Enterobacter kobei	-	ColRNAI_1|
NZ_AP022462.1	Enterobacter kobei	-	-
NZ_AP022463.1	Enterobacter kobei	-	-
NZ_AP022464.1	Enterobacter kobei	-	Col(IMGS31)_1|
NZ_AP022466.1	Enterobacter roggenkampii	-	IncFII(Yp)_1_Yersenia|IncFIB(K)_1_Kpn3|
NZ_AP022467.1	Enterobacter roggenkampii	-	IncW_1|
NZ_AP022468.1	Enterobacter roggenkampii	-	-
NZ_AP022469.1	Enterobacter roggenkampii	-	-
NZ_AP022470.1	Enterobacter roggenkampii	-	Col440II_1|ColRNAI_1|
NZ_AP022471.1	Enterobacter roggenkampii	-	Col440II_1|Col440I_1|
NZ_AP022472.1	Enterobacter roggenkampii	-	ColRNAI_1|Col440II_1|
NZ_AP022479.1	Escherichia coli	-	IncFIA_1|IncFIB(pB171)_1_pB171|
NZ_AP022480.1	Escherichia coli	-	ColRNAI_1|
NZ_AP022481.1	Escherichia coli	-	-
NZ_AP022483.1	Escherichia coli	-	IncFIA_1|IncFIC(FII)_1|IncFIB(AP001918)_1|
NZ_AP022484.1	Escherichia coli	-	IncI2_1_Delta|
NZ_AP022485.1	Escherichia coli	-	Col440II_1|ColRNAI_1|
NZ_AP022487.1	Citrobacter portucalensis	-	IncA/C2_1|
NZ_AP022488.1	Citrobacter portucalensis	-	IncFII(pECLA)_1_pECLA|IncFIB(pECLA)_1_pECLA|
NZ_AP022489.1	Citrobacter portucalensis	-	-
NZ_AP022490.1	Citrobacter portucalensis	-	ColRNAI_1|Col440II_1|
NZ_AP022491.1	Citrobacter portucalensis	-	-
[truncated: 8,508 more rows]
